# Supplementary material for: Fluoride‐Transfer Asymmetric Allylic Alkylation Enables Regiodivergent, Stereoselective Cross‐Electrophile Coupling
Source: Angew Chem Int Ed Engl. 2025 Nov 22;65(2):e20513. doi: 10.1002/anie.202520513 (PMC12790306; doi:10.1002/anie.202520513)
Supplement: Supplementary file 2 — Supporting Information [file ANIE-65-e20513-s001.cif]

 
data_mo_O47ACB211_0m_c
 
_audit_creation_method            'SHELXL-2019/1'
_shelx_SHELXL_version_number      '2019/1'
_chemical_name_systematic         ?
_chemical_name_common             ?
_chemical_melting_point           ?
_chemical_formula_moiety          'C19 H18 Br F3 O2' 
_chemical_formula_sum
 'C19 H18 Br F3 O2' 
_chemical_formula_weight          415.24

loop_
 _atom_type_symbol
 _atom_type_description
 _atom_type_scat_dispersion_real
 _atom_type_scat_dispersion_imag
 _atom_type_scat_source
 'C'  'C'   0.0033   0.0016
 'International Tables Vol C Tables 4.2.6.8 and 6.1.1.4'
 'H'  'H'   0.0000   0.0000
 'International Tables Vol C Tables 4.2.6.8 and 6.1.1.4'
 'Br'  'Br'  -0.2901   2.4595
 'International Tables Vol C Tables 4.2.6.8 and 6.1.1.4'
 'F'  'F'   0.0171   0.0103
 'International Tables Vol C Tables 4.2.6.8 and 6.1.1.4'
 'O'  'O'   0.0106   0.0060
 'International Tables Vol C Tables 4.2.6.8 and 6.1.1.4'
 
_space_group_crystal_system       tetragonal
_space_group_IT_number            79
_space_group_name_H-M_alt         'I 4'
_space_group_name_Hall            'I 4'
 
_shelx_space_group_comment
;
The symmetry employed for this shelxl refinement is uniquely defined
by the following loop, which should always be used as a source of
symmetry information in preference to the above space-group names.
They are only intended as comments.
;
 
loop_
 _space_group_symop_operation_xyz
 'x, y, z'
 '-x, -y, z'
 '-y, x, z'
 'y, -x, z'
 'x+1/2, y+1/2, z+1/2'
 '-x+1/2, -y+1/2, z+1/2'
 '-y+1/2, x+1/2, z+1/2'
 'y+1/2, -x+1/2, z+1/2'
 
_cell_length_a                    18.5243(9)
_cell_length_b                    18.5243(9)
_cell_length_c                    10.2463(8)
_cell_angle_alpha                 90
_cell_angle_beta                  90
_cell_angle_gamma                 90
_cell_volume                      3516.0(4)
_cell_formula_units_Z             8
_cell_measurement_temperature     100(2)
_cell_measurement_reflns_used     9918
_cell_measurement_theta_min       2.20
_cell_measurement_theta_max       30.47
 
_exptl_crystal_description        'block'
_exptl_crystal_colour             'colourless'
_exptl_crystal_density_meas       ?
_exptl_crystal_density_method     ?
_exptl_crystal_density_diffrn     1.569          
_exptl_crystal_F_000              1680
_exptl_transmission_factor_min    ?
_exptl_transmission_factor_max    ?
_exptl_crystal_size_max           0.258
_exptl_crystal_size_mid           0.233
_exptl_crystal_size_min           0.167
_exptl_absorpt_coefficient_mu     2.378
_shelx_estimated_absorpt_T_min    ?
_shelx_estimated_absorpt_T_max    ?
_exptl_absorpt_correction_type   'multi-scan'
_exptl_absorpt_correction_T_min   0.3449 
_exptl_absorpt_correction_T_max   0.7461
_exptl_absorpt_process_details    'sadabs'
_exptl_absorpt_special_details    ?
_diffrn_ambient_temperature       100(2)
_diffrn_radiation_wavelength      0.71073
_diffrn_radiation_type            MoK\a
_diffrn_source                    'microfocus'
_diffrn_measurement_device_type   'Bruker APEX-II CCD'
_diffrn_measurement_method        '\f and \w scans'
_diffrn_detector_area_resol_mean  ?
_diffrn_reflns_number             23092
_diffrn_reflns_av_unetI/netI      0.0584
_diffrn_reflns_av_R_equivalents   0.0619
_diffrn_reflns_limit_h_min        -26
_diffrn_reflns_limit_h_max        22
_diffrn_reflns_limit_k_min        -26
_diffrn_reflns_limit_k_max        25
_diffrn_reflns_limit_l_min        -14
_diffrn_reflns_limit_l_max        14
_diffrn_reflns_theta_min          2.199
_diffrn_reflns_theta_max          30.565
_diffrn_reflns_theta_full         25.242
_diffrn_measured_fraction_theta_max   0.999
_diffrn_measured_fraction_theta_full  0.999
_diffrn_reflns_Laue_measured_fraction_max    0.999
_diffrn_reflns_Laue_measured_fraction_full   0.999
_diffrn_reflns_point_group_measured_fraction_max   0.991
_diffrn_reflns_point_group_measured_fraction_full  0.994
_reflns_number_total              5368
_reflns_number_gt                 4622
_reflns_threshold_expression      'I > 2\s(I)'
_reflns_Friedel_coverage          0.889
_reflns_Friedel_fraction_max      0.982
_reflns_Friedel_fraction_full     0.989
 
_reflns_special_details
;
 Reflections were merged by SHELXL according to the crystal
 class for the calculation of statistics and refinement.
 
 _reflns_Friedel_fraction is defined as the number of unique
 Friedel pairs measured divided by the number that would be
 possible theoretically, ignoring centric projections and
 systematic absences.
;
 
_computing_data_collection        'Bruker APEX4'
_computing_cell_refinement        'Bruker SAINT'
_computing_data_reduction         'Bruker SAINT'
_computing_structure_solution     'SHELXT 2014/5 (Sheldrick, 2014)'
_computing_structure_refinement 'SHELXL-2019/1 (Sheldrick, 2019)'
_computing_molecular_graphics     'Bruker SHELXTL'
_computing_publication_material   'Bruker SHELXTL'
_refine_special_details           ?
_refine_ls_structure_factor_coef  Fsqd
_refine_ls_matrix_type            full
_refine_ls_weighting_scheme       calc
_refine_ls_weighting_details
'w=1/[\s^2^(Fo^2^)+(0.0661P)^2^] where P=(Fo^2^+2Fc^2^)/3'
_atom_sites_solution_primary      ?
_atom_sites_solution_secondary    ?
_atom_sites_solution_hydrogens    geom
_refine_ls_hydrogen_treatment     constr
_refine_ls_extinction_method      none
_refine_ls_extinction_coef        .
_refine_ls_abs_structure_details
;
 Flack x determined using 1936 quotients [(I+)-(I-)]/[(I+)+(I-)]
 (Parsons, Flack and Wagner, Acta Cryst. B69 (2013) 249-259).
;
_refine_ls_abs_structure_Flack    0.122(7)
_chemical_absolute_configuration  'ad'
_refine_ls_number_reflns          5368
_refine_ls_number_parameters      248
_refine_ls_number_restraints      3
_refine_ls_R_factor_all           0.0494
_refine_ls_R_factor_gt            0.0416
_refine_ls_wR_factor_ref          0.1125
_refine_ls_wR_factor_gt           0.1069
_refine_ls_goodness_of_fit_ref    1.056
_refine_ls_restrained_S_all       1.057
_refine_ls_shift/su_max           0.000
_refine_ls_shift/su_mean          0.000
 
loop_
 _atom_site_label
 _atom_site_type_symbol
 _atom_site_fract_x
 _atom_site_fract_y
 _atom_site_fract_z
 _atom_site_U_iso_or_equiv
 _atom_site_adp_type
 _atom_site_occupancy
 _atom_site_site_symmetry_order  
 _atom_site_calc_flag
 _atom_site_refinement_flags_posn
 _atom_site_refinement_flags_adp
 _atom_site_refinement_flags_occupancy
 _atom_site_disorder_assembly
 _atom_site_disorder_group
O1A O -0.0352(5) 0.9025(5) 0.4405(12) 0.072(3) Uani 0.6 1 d . . P A 1
H1A H 0.000439 0.927292 0.464294 0.108 Uiso 0.6 1 calc R U P A 1
O1B O -0.0301(9) 0.9164(7) 0.572(3) 0.133(11) Uani 0.4 1 d D . P A 2
H1B H 0.014059 0.920712 0.589068 0.199 Uiso 0.4 1 calc R U P A 2
C1 C -0.0444(3) 0.8440(3) 0.5268(5) 0.0423(13) Uani 1 1 d D . . . .
H1AA H -0.082655 0.811810 0.492636 0.051 Uiso 0.6 1 calc R U P A 1
H1AB H -0.060400 0.862426 0.612675 0.051 Uiso 0.6 1 calc R U P A 1
H1BA H -0.058645 0.844650 0.433648 0.051 Uiso 0.4 1 calc R U P A 2
H1BB H -0.084056 0.822100 0.577979 0.051 Uiso 0.4 1 calc R U P A 2
C2 C 0.0243(2) 0.8010(2) 0.5443(4) 0.0291(8) Uani 1 1 d . . . . .
C3 C 0.0475(2) 0.7804(2) 0.6666(4) 0.0301(8) Uani 1 1 d . . . . .
H3 H 0.018674 0.791214 0.740728 0.036 Uiso 1 1 calc R U . . .
C4 C 0.1127(2) 0.7437(2) 0.6831(4) 0.0284(8) Uani 1 1 d . . . . .
H4 H 0.127443 0.729280 0.768035 0.034 Uiso 1 1 calc R U . . .
C5 C 0.1563(2) 0.7282(2) 0.5763(3) 0.0222(7) Uani 1 1 d . . . . .
C6 C 0.1325(3) 0.7476(2) 0.4530(4) 0.0289(8) Uani 1 1 d . . . . .
H6 H 0.160998 0.736149 0.378671 0.035 Uiso 1 1 calc R U . . .
C7 C 0.0672(2) 0.7839(2) 0.4372(4) 0.0306(8) Uani 1 1 d . . . . .
H7 H 0.051662 0.797036 0.352092 0.037 Uiso 1 1 calc R U . . .
C8 C 0.2297(2) 0.6938(2) 0.5962(3) 0.0226(7) Uani 1 1 d . . . . .
H8 H 0.231184 0.673159 0.686366 0.027 Uiso 1 1 calc R U . . .
C9 C 0.2875(2) 0.7518(2) 0.5867(4) 0.0276(7) Uani 1 1 d . . . . .
C10 C 0.24426(17) 0.63136(16) 0.4976(5) 0.0225(5) Uani 1 1 d . . . . .
H10 H 0.241917 0.653263 0.408506 0.027 Uiso 1 1 calc R U . . .
C11 C 0.18594(16) 0.57361(16) 0.5023(5) 0.0217(5) Uani 1 1 d . . . . .
C12 C 0.1614(2) 0.5444(2) 0.3853(4) 0.0232(8) Uani 1 1 d . . . . .
H12 H 0.177265 0.564837 0.305230 0.028 Uiso 1 1 calc R U . . .
C13 C 0.1140(2) 0.4858(2) 0.3829(4) 0.0225(8) Uani 1 1 d . . . . .
H13 H 0.097842 0.465976 0.302597 0.027 Uiso 1 1 calc R U . . .
C14 C 0.09112(16) 0.45718(16) 0.5018(5) 0.0223(5) Uani 1 1 d . . . . .
C15 C 0.1122(2) 0.4865(3) 0.6192(4) 0.0252(9) Uani 1 1 d . . . . .
H15 H 0.094715 0.467091 0.699036 0.030 Uiso 1 1 calc R U . . .
C16 C 0.1593(3) 0.5448(2) 0.6193(4) 0.0248(8) Uani 1 1 d . . . . .
H16 H 0.173751 0.565485 0.700014 0.030 Uiso 1 1 calc R U . . .
C17 C 0.3182(2) 0.59495(18) 0.5083(6) 0.0315(8) Uani 1 1 d . . . . .
C18 C 0.3651(3) 0.5968(3) 0.4104(6) 0.0442(12) Uani 1 1 d . . . . .
H18A H 0.410063 0.572508 0.417842 0.053 Uiso 1 1 calc R U . . .
H18B H 0.353696 0.622505 0.332789 0.053 Uiso 1 1 calc R U . . .
O2A O 0.4033(8) 0.5219(10) 0.6156(15) 0.058(5) Uani 0.5 1 d D . P B 1
H2A H 0.433626 0.553812 0.596096 0.087 Uiso 0.5 1 calc R U P B 1
O2B O 0.4002(7) 0.5258(10) 0.6689(14) 0.047(3) Uani 0.5 1 d . . P B 2
H2B H 0.432218 0.557678 0.662452 0.070 Uiso 0.5 1 calc R U P B 2
C19 C 0.3331(3) 0.5551(3) 0.6343(7) 0.0577(17) Uani 1 1 d D . . . .
H19A H 0.334081 0.588888 0.709064 0.069 Uiso 0.5 1 calc R U P B 1
H19B H 0.295761 0.517918 0.650442 0.069 Uiso 0.5 1 calc R U P B 1
H19C H 0.319654 0.588464 0.705659 0.069 Uiso 0.5 1 calc R U P B 2
H19D H 0.298167 0.514686 0.637604 0.069 Uiso 0.5 1 calc R U P B 2
Br1 Br 0.02949(2) 0.37491(2) 0.49992(8) 0.02620(12) Uani 1 1 d . . . . .
F1 F 0.27163(14) 0.80866(14) 0.6643(3) 0.0320(5) Uani 1 1 d . . . . .
F2 F 0.35283(14) 0.72919(16) 0.6261(3) 0.0370(6) Uani 1 1 d . . . . .
F3 F 0.29543(16) 0.77815(15) 0.4657(2) 0.0351(6) Uani 1 1 d . . . . .
 
loop_
 _atom_site_aniso_label
 _atom_site_aniso_U_11
 _atom_site_aniso_U_22
 _atom_site_aniso_U_33
 _atom_site_aniso_U_23
 _atom_site_aniso_U_13
 _atom_site_aniso_U_12
O1A 0.029(4) 0.037(4) 0.150(8) 0.025(5) 0.015(5) 0.008(3)
O1B 0.043(8) 0.024(6) 0.33(3) -0.002(12) -0.006(15) -0.003(5)
C1 0.0255(19) 0.040(2) 0.061(4) 0.009(2) 0.0091(19) 0.0018(17)
C2 0.0232(18) 0.0228(18) 0.041(2) 0.0014(14) 0.0001(14) -0.0037(15)
C3 0.0274(19) 0.0301(19) 0.0327(19) -0.0020(16) 0.0074(15) -0.0070(16)
C4 0.0304(19) 0.033(2) 0.0222(16) -0.0010(14) 0.0027(14) -0.0051(16)
C5 0.0266(18) 0.0195(16) 0.0206(16) -0.0005(12) -0.0008(13) -0.0065(14)
C6 0.036(2) 0.029(2) 0.0220(16) 0.0004(14) 0.0003(15) 0.0016(17)
C7 0.031(2) 0.032(2) 0.0284(19) 0.0070(15) -0.0013(15) 0.0021(17)
C8 0.0250(17) 0.0233(16) 0.0196(16) 0.0007(12) -0.0012(12) -0.0025(13)
C9 0.0261(18) 0.0305(19) 0.0261(17) -0.0065(14) -0.0006(14) -0.0057(15)
C10 0.0253(14) 0.0205(13) 0.0218(13) 0.0031(18) 0.0018(18) -0.0021(11)
C11 0.0208(13) 0.0203(12) 0.0241(13) 0.0018(18) 0.0023(18) 0.0003(10)
C12 0.025(2) 0.023(2) 0.0213(19) 0.0030(14) 0.0029(15) 0.0024(16)
C13 0.024(2) 0.0220(19) 0.0219(19) -0.0003(15) 0.0030(14) -0.0006(15)
C14 0.0214(13) 0.0209(13) 0.0247(13) 0.0010(19) 0.0035(18) -0.0006(10)
C15 0.027(2) 0.026(2) 0.0226(19) 0.0030(16) 0.0046(16) -0.0054(16)
C16 0.030(2) 0.024(2) 0.0204(18) 0.0006(14) 0.0018(16) -0.0056(18)
C17 0.0267(16) 0.0178(14) 0.050(2) -0.001(2) 0.003(2) -0.0021(12)
C18 0.032(2) 0.035(2) 0.066(3) -0.017(2) 0.008(2) -0.0010(19)
O2A 0.049(7) 0.030(4) 0.095(13) 0.015(8) -0.038(8) 0.002(4)
O2B 0.028(4) 0.041(6) 0.072(9) 0.024(7) -0.014(5) -0.002(3)
C19 0.031(2) 0.048(3) 0.095(5) 0.036(3) -0.020(3) -0.006(2)
Br1 0.02607(17) 0.02355(17) 0.02899(18) 0.0001(2) 0.0014(2) -0.00599(11)
F1 0.0357(13) 0.0284(12) 0.0319(12) -0.0093(9) -0.0003(10) -0.0060(10)
F2 0.0252(12) 0.0409(14) 0.0450(14) -0.0116(11) -0.0060(10) -0.0025(11)
F3 0.0418(14) 0.0345(13) 0.0289(13) -0.0014(9) 0.0057(9) -0.0159(11)
 
_geom_special_details
;
 All esds (except the esd in the dihedral angle between two l.s. planes)
 are estimated using the full covariance matrix.  The cell esds are taken
 into account individually in the estimation of esds in distances, angles
 and torsion angles; correlations between esds in cell parameters are only
 used when they are defined by crystal symmetry.  An approximate (isotropic)
 treatment of cell esds is used for estimating esds involving l.s. planes.
;
 
loop_
 _geom_bond_atom_site_label_1
 _geom_bond_atom_site_label_2
 _geom_bond_distance
 _geom_bond_site_symmetry_2
 _geom_bond_publ_flag
O1A C1 1.409(10) . ?
O1A H1A 0.8400 . ?
O1B C1 1.444(11) . ?
O1B H1B 0.8400 . ?
C1 C2 1.512(6) . ?
C1 H1AA 0.9900 . ?
C1 H1AB 0.9900 . ?
C1 H1BA 0.9900 . ?
C1 H1BB 0.9900 . ?
C2 C3 1.378(6) . ?
C2 C7 1.391(6) . ?
C3 C4 1.396(6) . ?
C3 H3 0.9500 . ?
C4 C5 1.390(5) . ?
C4 H4 0.9500 . ?
C5 C6 1.386(5) . ?
C5 C8 1.514(5) . ?
C6 C7 1.394(6) . ?
C6 H6 0.9500 . ?
C7 H7 0.9500 . ?
C8 C9 1.521(5) . ?
C8 C10 1.559(5) . ?
C8 H8 1.0000 . ?
C9 F3 1.340(5) . ?
C9 F2 1.344(5) . ?
C9 F1 1.351(5) . ?
C10 C11 1.521(4) . ?
C10 C17 1.531(5) . ?
C10 H10 1.0000 . ?
C11 C12 1.391(6) . ?
C11 C16 1.402(6) . ?
C12 C13 1.397(6) . ?
C12 H12 0.9500 . ?
C13 C14 1.394(6) . ?
C13 H13 0.9500 . ?
C14 C15 1.376(6) . ?
C14 Br1 1.904(3) . ?
C15 C16 1.389(7) . ?
C15 H15 0.9500 . ?
C16 H16 0.9500 . ?
C17 C18 1.328(7) . ?
C17 C19 1.512(8) . ?
C18 H18A 0.9500 . ?
C18 H18B 0.9500 . ?
O2A C19 1.450(12) . ?
O2A H2A 0.8400 . ?
O2B C19 1.401(15) . ?
O2B H2B 0.8400 . ?
C19 H19A 0.9900 . ?
C19 H19B 0.9900 . ?
C19 H19C 0.9900 . ?
C19 H19D 0.9900 . ?
 
loop_
 _geom_angle_atom_site_label_1
 _geom_angle_atom_site_label_2
 _geom_angle_atom_site_label_3
 _geom_angle
 _geom_angle_site_symmetry_1
 _geom_angle_site_symmetry_3
 _geom_angle_publ_flag
C1 O1A H1A 109.5 . . ?
C1 O1B H1B 109.5 . . ?
O1A C1 C2 112.2(5) . . ?
O1B C1 C2 107.3(8) . . ?
O1A C1 H1AA 109.2 . . ?
C2 C1 H1AA 109.2 . . ?
O1A C1 H1AB 109.2 . . ?
C2 C1 H1AB 109.2 . . ?
H1AA C1 H1AB 107.9 . . ?
O1B C1 H1BA 110.3 . . ?
C2 C1 H1BA 110.3 . . ?
O1B C1 H1BB 110.3 . . ?
C2 C1 H1BB 110.3 . . ?
H1BA C1 H1BB 108.5 . . ?
C3 C2 C7 118.4(4) . . ?
C3 C2 C1 121.1(4) . . ?
C7 C2 C1 120.4(4) . . ?
C2 C3 C4 121.0(4) . . ?
C2 C3 H3 119.5 . . ?
C4 C3 H3 119.5 . . ?
C5 C4 C3 120.5(4) . . ?
C5 C4 H4 119.7 . . ?
C3 C4 H4 119.7 . . ?
C6 C5 C4 118.6(4) . . ?
C6 C5 C8 121.1(3) . . ?
C4 C5 C8 120.2(3) . . ?
C5 C6 C7 120.5(4) . . ?
C5 C6 H6 119.8 . . ?
C7 C6 H6 119.8 . . ?
C2 C7 C6 120.9(4) . . ?
C2 C7 H7 119.5 . . ?
C6 C7 H7 119.5 . . ?
C5 C8 C9 109.0(3) . . ?
C5 C8 C10 112.3(3) . . ?
C9 C8 C10 111.1(3) . . ?
C5 C8 H8 108.1 . . ?
C9 C8 H8 108.1 . . ?
C10 C8 H8 108.1 . . ?
F3 C9 F2 107.0(3) . . ?
F3 C9 F1 106.5(3) . . ?
F2 C9 F1 105.2(3) . . ?
F3 C9 C8 113.2(3) . . ?
F2 C9 C8 113.2(3) . . ?
F1 C9 C8 111.1(3) . . ?
C11 C10 C17 108.9(3) . . ?
C11 C10 C8 112.2(3) . . ?
C17 C10 C8 115.8(4) . . ?
C11 C10 H10 106.4 . . ?
C17 C10 H10 106.4 . . ?
C8 C10 H10 106.4 . . ?
C12 C11 C16 118.3(3) . . ?
C12 C11 C10 118.6(4) . . ?
C16 C11 C10 123.0(4) . . ?
C11 C12 C13 121.5(3) . . ?
C11 C12 H12 119.2 . . ?
C13 C12 H12 119.2 . . ?
C14 C13 C12 118.1(3) . . ?
C14 C13 H13 120.9 . . ?
C12 C13 H13 120.9 . . ?
C15 C14 C13 121.8(3) . . ?
C15 C14 Br1 119.6(3) . . ?
C13 C14 Br1 118.5(3) . . ?
C14 C15 C16 119.0(3) . . ?
C14 C15 H15 120.5 . . ?
C16 C15 H15 120.5 . . ?
C15 C16 C11 121.1(4) . . ?
C15 C16 H16 119.4 . . ?
C11 C16 H16 119.4 . . ?
C18 C17 C19 122.6(5) . . ?
C18 C17 C10 121.3(5) . . ?
C19 C17 C10 116.1(5) . . ?
C17 C18 H18A 120.0 . . ?
C17 C18 H18B 120.0 . . ?
H18A C18 H18B 120.0 . . ?
C19 O2A H2A 109.5 . . ?
C19 O2B H2B 109.5 . . ?
O2B C19 C17 124.6(8) . . ?
O2A C19 C17 105.0(8) . . ?
O2A C19 H19A 110.8 . . ?
C17 C19 H19A 110.8 . . ?
O2A C19 H19B 110.8 . . ?
C17 C19 H19B 110.8 . . ?
H19A C19 H19B 108.8 . . ?
O2B C19 H19C 106.2 . . ?
C17 C19 H19C 106.2 . . ?
O2B C19 H19D 106.2 . . ?
C17 C19 H19D 106.2 . . ?
H19C C19 H19D 106.4 . . ?
 
loop_
 _geom_torsion_atom_site_label_1
 _geom_torsion_atom_site_label_2
 _geom_torsion_atom_site_label_3
 _geom_torsion_atom_site_label_4
 _geom_torsion
 _geom_torsion_site_symmetry_1
 _geom_torsion_site_symmetry_2
 _geom_torsion_site_symmetry_3
 _geom_torsion_site_symmetry_4
 _geom_torsion_publ_flag
O1A C1 C2 C3 134.0(7) . . . . ?
O1B C1 C2 C3 72.6(15) . . . . ?
O1A C1 C2 C7 -43.5(8) . . . . ?
O1B C1 C2 C7 -104.8(15) . . . . ?
C7 C2 C3 C4 0.6(6) . . . . ?
C1 C2 C3 C4 -176.9(4) . . . . ?
C2 C3 C4 C5 0.9(6) . . . . ?
C3 C4 C5 C6 -2.1(6) . . . . ?
C3 C4 C5 C8 175.1(4) . . . . ?
C4 C5 C6 C7 1.8(6) . . . . ?
C8 C5 C6 C7 -175.4(4) . . . . ?
C3 C2 C7 C6 -0.9(6) . . . . ?
C1 C2 C7 C6 176.6(4) . . . . ?
C5 C6 C7 C2 -0.3(6) . . . . ?
C6 C5 C8 C9 76.6(4) . . . . ?
C4 C5 C8 C9 -100.5(4) . . . . ?
C6 C5 C8 C10 -47.0(5) . . . . ?
C4 C5 C8 C10 135.8(3) . . . . ?
C5 C8 C9 F3 -69.3(4) . . . . ?
C10 C8 C9 F3 55.1(4) . . . . ?
C5 C8 C9 F2 168.6(3) . . . . ?
C10 C8 C9 F2 -67.0(4) . . . . ?
C5 C8 C9 F1 50.5(4) . . . . ?
C10 C8 C9 F1 174.9(3) . . . . ?
C5 C8 C10 C11 -55.8(4) . . . . ?
C9 C8 C10 C11 -178.3(3) . . . . ?
C5 C8 C10 C17 178.4(3) . . . . ?
C9 C8 C10 C17 55.9(4) . . . . ?
C17 C10 C11 C12 -91.9(5) . . . . ?
C8 C10 C11 C12 138.5(4) . . . . ?
C17 C10 C11 C16 83.4(5) . . . . ?
C8 C10 C11 C16 -46.1(5) . . . . ?
C16 C11 C12 C13 -2.9(5) . . . . ?
C10 C11 C12 C13 172.8(3) . . . . ?
C11 C12 C13 C14 0.5(6) . . . . ?
C12 C13 C14 C15 2.0(5) . . . . ?
C12 C13 C14 Br1 -177.6(3) . . . . ?
C13 C14 C15 C16 -2.0(5) . . . . ?
Br1 C14 C15 C16 177.6(3) . . . . ?
C14 C15 C16 C11 -0.5(6) . . . . ?
C12 C11 C16 C15 2.9(5) . . . . ?
C10 C11 C16 C15 -172.5(4) . . . . ?
C11 C10 C17 C18 114.8(5) . . . . ?
C8 C10 C17 C18 -117.7(5) . . . . ?
C11 C10 C17 C19 -63.2(6) . . . . ?
C8 C10 C17 C19 64.3(5) . . . . ?
C18 C17 C19 O2B 9.9(13) . . . . ?
C10 C17 C19 O2B -172.1(11) . . . . ?
C18 C17 C19 O2A -1.9(10) . . . . ?
C10 C17 C19 O2A 176.1(8) . . . . ?
 
_refine_diff_density_max    1.163
_refine_diff_density_min   -1.416
_refine_diff_density_rms    0.107

_shelx_res_file
;
TITL mo_O47ACB211_0m_c.res in I4
    mo_O47ACB211_0m_c.res
    created by SHELXL-2019/1 at 17:00:42 on 14-Nov-2024
REM Old TITL mo_O47ACB211_0m in I4/m
REM SHELXT solution in I4: R1 0.195, Rweak 0.024, Alpha 0.066
REM <I/s>   0.000 for    0 systematic absences,  Orientation as input
REM Flack x =  0.303 ( 0.010 ) from  1494 Parsons' quotients
REM Formula found by SHELXT:  C19 Br O3
CELL  0.71073  18.5243  18.5243  10.2463   90.000   90.000   90.000
ZERR    8.000   0.0009   0.0009   0.0008    0.000    0.000    0.000
LATT -2
SYMM -X, -Y, Z
SYMM -Y, X, Z
SYMM Y, -X, Z
SFAC C H BR F O
UNIT 152 144 8 24 16
TEMP -173.150
L.S. 10
BOND $H
ACTA
CONF
LIST 6
FMAP 2
PLAN 20
DFIX 1.42 0.01 C1 O1B
DFIX 1.42 0.01 C19 O2A
WGHT    0.066100
FVAR       0.14979
PART 1
O1A   5   -0.035187    0.902516    0.440502    10.60000    0.02899    0.03749 =
         0.14960    0.02545    0.01503    0.00767
AFIX 147
H1A   2    0.000439    0.927292    0.464294    10.60000   -1.50000
AFIX   0
PART 2
O1B   5   -0.030081    0.916418    0.571971    10.40000    0.04295    0.02388 =
         0.33073   -0.00227   -0.00622   -0.00314
AFIX 147
H1B   2    0.014059    0.920712    0.589068    10.40000   -1.50000
AFIX   0

PART 0
C1    1   -0.044373    0.843974    0.526751    11.00000    0.02550    0.04049 =
         0.06089    0.00858    0.00914    0.00176
PART 1
AFIX  23
H1AA  2   -0.082655    0.811810    0.492636    10.60000   -1.20000
H1AB  2   -0.060400    0.862426    0.612675    10.60000   -1.20000
AFIX  23
PART 2
H1BA  2   -0.058645    0.844650    0.433648    10.40000   -1.20000
H1BB  2   -0.084056    0.822100    0.577979    10.40000   -1.20000
AFIX   0
PART 0
C2    1    0.024332    0.801001    0.544342    11.00000    0.02317    0.02284 =
         0.04138    0.00144    0.00010   -0.00373
C3    1    0.047507    0.780351    0.666612    11.00000    0.02742    0.03006 =
         0.03274   -0.00203    0.00736   -0.00705
AFIX  43
H3    2    0.018674    0.791214    0.740728    11.00000   -1.20000
AFIX   0
C4    1    0.112732    0.743703    0.683129    11.00000    0.03040    0.03264 =
         0.02220   -0.00104    0.00271   -0.00509
AFIX  43
H4    2    0.127443    0.729280    0.768035    11.00000   -1.20000
AFIX   0
C5    1    0.156315    0.728151    0.576336    11.00000    0.02659    0.01954 =
         0.02061   -0.00053   -0.00085   -0.00653
C6    1    0.132545    0.747602    0.452977    11.00000    0.03585    0.02878 =
         0.02204    0.00043    0.00033    0.00156
AFIX  43
H6    2    0.160998    0.736149    0.378671    11.00000   -1.20000
AFIX   0
C7    1    0.067174    0.783855    0.437192    11.00000    0.03133    0.03200 =
         0.02838    0.00700   -0.00129    0.00210
AFIX  43
H7    2    0.051662    0.797036    0.352092    11.00000   -1.20000
AFIX   0
C8    1    0.229673    0.693797    0.596226    11.00000    0.02498    0.02328 =
         0.01957    0.00070   -0.00125   -0.00247
AFIX  13
H8    2    0.231184    0.673159    0.686366    11.00000   -1.20000
AFIX   0
C9    1    0.287474    0.751839    0.586673    11.00000    0.02605    0.03051 =
         0.02610   -0.00653   -0.00060   -0.00566
C10   1    0.244256    0.631361    0.497609    11.00000    0.02531    0.02051 =
         0.02177    0.00306    0.00185   -0.00212
AFIX  13
H10   2    0.241917    0.653263    0.408506    11.00000   -1.20000
AFIX   0
C11   1    0.185939    0.573611    0.502261    11.00000    0.02081    0.02025 =
         0.02409    0.00177    0.00233    0.00032
C12   1    0.161419    0.544429    0.385319    11.00000    0.02479    0.02340 =
         0.02132    0.00301    0.00292    0.00236
AFIX  43
H12   2    0.177265    0.564837    0.305230    11.00000   -1.20000
AFIX   0
C13   1    0.114024    0.485799    0.382947    11.00000    0.02354    0.02200 =
         0.02190   -0.00027    0.00301   -0.00057
AFIX  43
H13   2    0.097842    0.465976    0.302597    11.00000   -1.20000
AFIX   0
C14   1    0.091124    0.457178    0.501809    11.00000    0.02141    0.02093 =
         0.02468    0.00097    0.00345   -0.00061
C15   1    0.112171    0.486470    0.619206    11.00000    0.02738    0.02575 =
         0.02260    0.00300    0.00463   -0.00545
AFIX  43
H15   2    0.094715    0.467091    0.699036    11.00000   -1.20000
AFIX   0
C16   1    0.159308    0.544783    0.619306    11.00000    0.02987    0.02416 =
         0.02043    0.00064    0.00182   -0.00557
AFIX  43
H16   2    0.173751    0.565485    0.700014    11.00000   -1.20000
AFIX   0
C17   1    0.318198    0.594951    0.508350    11.00000    0.02673    0.01782 =
         0.05002   -0.00115    0.00261   -0.00213
C18   1    0.365106    0.596833    0.410357    11.00000    0.03167    0.03544 =
         0.06558   -0.01655    0.00797   -0.00096
AFIX  93
H18A  2    0.410063    0.572508    0.417842    11.00000   -1.20000
H18B  2    0.353696    0.622505    0.332789    11.00000   -1.20000
AFIX   0
PART 1
O2A   5    0.403267    0.521908    0.615627    10.50000    0.04942    0.02960 =
         0.09465    0.01529   -0.03776    0.00177
AFIX 147
H2A   2    0.433626    0.553812    0.596096    10.50000   -1.50000
AFIX   0
PART 2
O2B   5    0.400207    0.525759    0.668893    10.50000    0.02808    0.04063 =
         0.07190    0.02415   -0.01377   -0.00244
AFIX 147
H2B   2    0.432218    0.557678    0.662452    10.50000   -1.50000
AFIX   0
PART 0
C19   1    0.333134    0.555061    0.634282    11.00000    0.03068    0.04779 =
         0.09469    0.03553   -0.01970   -0.00636
PART 1
AFIX  23
H19A  2    0.334081    0.588888    0.709064    10.50000   -1.20000
H19B  2    0.295761    0.517918    0.650442    10.50000   -1.20000
AFIX  23
PART 2
H19C  2    0.319654    0.588464    0.705659    10.50000   -1.20000
H19D  2    0.298167    0.514686    0.637604    10.50000   -1.20000
AFIX   0
PART 0
BR1   3    0.029490    0.374905    0.499920    11.00000    0.02607    0.02355 =
         0.02899    0.00007    0.00142   -0.00599
F1    4    0.271629    0.808660    0.664264    11.00000    0.03567    0.02843 =
         0.03189   -0.00933   -0.00026   -0.00598
F2    4    0.352829    0.729188    0.626144    11.00000    0.02521    0.04092 =
         0.04497   -0.01163   -0.00604   -0.00246
F3    4    0.295431    0.778147    0.465703    11.00000    0.04182    0.03450 =
         0.02890   -0.00142    0.00573   -0.01594

HKLF 4


REM  mo_O47ACB211_0m_c.res in I4
REM wR2 = 0.1125, GooF = S = 1.056, Restrained GooF = 1.057 for all data
REM R1 = 0.0416 for 4622 Fo > 4sig(Fo) and 0.0494 for all 5368 data
REM 248 parameters refined using 3 restraints

END

WGHT      0.0661      0.0000

REM Highest difference peak  1.163,  deepest hole -1.416,  1-sigma level  0.107
Q1    1   0.0300  0.3737  0.5819  11.00000  0.05    1.16
Q2    1   0.0272  0.3736  0.4190  11.00000  0.05    1.09
Q3    1   0.0604  0.4139  0.5043  11.00000  0.05    0.52
Q4    1   0.1780  0.5578  0.5664  11.00000  0.05    0.46
Q5    1   0.1344  0.5197  0.6110  11.00000  0.05    0.46
Q6    1   0.0569  0.4090  0.5508  11.00000  0.05    0.46
Q7    1   0.1453  0.7414  0.5100  11.00000  0.05    0.45
Q8    1   0.1784  0.5589  0.4379  11.00000  0.05    0.41
Q9    1   0.1364  0.5146  0.3856  11.00000  0.05    0.41
Q10   1   0.1068  0.4726  0.4443  11.00000  0.05    0.40
Q11   1   0.0114  0.4412  0.5051  11.00000  0.05    0.40
Q12   1   0.1126  0.4730  0.5600  11.00000  0.05    0.39
Q13   1   0.0949  0.4851  0.5702  11.00000  0.05    0.35
Q14   1   0.2257  0.6813  0.5060  11.00000  0.05    0.33
Q15   1   0.1364  0.7439  0.6311  11.00000  0.05    0.33
Q16   1   0.2226  0.6016  0.5021  11.00000  0.05    0.33
Q17   1  -0.0285  0.9089  0.5052  11.00000  0.05    0.32
Q18   1  -0.0232  0.8169  0.5041  11.00000  0.05    0.32
Q19   1   0.1016  0.7494  0.6154  11.00000  0.05    0.31
Q20   1   0.2602  0.6695  0.5622  11.00000  0.05    0.31
;
_shelx_res_checksum   80363

_shelx_hkl_file
;
   0   2   0   18.70    1.80
   0  -2   0   18.50    1.70
  -2   0   0   19.40    1.70
  -2  -2   0  173.68   15.10
  -2   2   0  165.68   15.10
   2  -2   0  175.98   15.10
  -1   3   0   10.10    1.40
   1  -3   0    9.90    1.40
  -3  -1   0    8.70    0.90
  -3  -1   0   10.10    1.10
  -3   1   0    1.50    0.30
  -1  -3   0    0.30    0.40
  -3   1   0    0.70    0.20
  -3   1   0    0.60    0.70
   1   3   0    0.90    0.40
  -1  -3   0    2.00    1.10
   3  -3   0  182.98   15.80
  -3  -3   0  175.68   15.70
  -3   3   0  176.68   15.80
  -3  -3   0  180.68   15.70
   2  -4   0  514.05   42.70
  -4  -2   0  516.25   42.70
  -4  -2   0  447.76   42.60
  -2   4   0  476.25   42.70
   0   4   0   94.39    7.60
   0   4   0   74.69    7.70
  -4   0   0   78.29    7.50
   0  -4   0   95.09    7.80
   0  -4   0   86.09    7.60
  -4   2   0 2425.16  205.88
   4  -2   0 2734.13  223.08
   2   4   0 1963.50  249.38
  -2  -4   0 2125.19  209.38
  -4   4   0 5184.48  467.55
  -4   4   0 4776.52  433.46
   3  -5   0    9.20    1.30
   5   3   0    8.50    1.00
   3  -5   0    6.90    0.90
  -5  -3   0    7.10    1.00
  -3   5   0   10.20    1.40
  -5  -3   0    6.30    1.00
  -1   5   0  970.30   92.19
   1  -5   0 1142.29   92.19
  -1  -5   0 1514.65  197.88
  -1  -5   0 1681.43  159.78
   1   5   0 1829.72  216.18
  -5   1   0 1850.11  159.28
   3   5   0 6103.89  644.24
  -5   3   0 6543.05  582.14
  -5   3   0 7100.89  604.74
   5  -5   0   24.30    2.60
  -5   5   0   21.70    2.70
   5   5   0   19.70    2.20
  -5  -5   0   17.20    2.10
  -5  -5   0   21.00    2.40
   4  -6   0  155.38   14.50
   6   4   0  173.78   14.40
  -6  -4   0  178.08   14.50
  -6  -4   0  154.48   14.40
  -4   6   0  156.58   14.60
   6   2   0  141.59   11.70
  -6  -2   0  129.59   11.70
   2  -6   0  128.79   11.90
  -2   6   0  130.19   11.90
   0   6   0   22.10    2.10
  -6   0   0   18.40    2.00
   0  -6   0   19.70    2.00
   0   6   0   19.70    2.60
   0  -6   0   19.90    2.70
  -6   2   0    3.10    0.60
  -2  -6   0    3.30    0.80
  -2  -6   0    3.20    1.30
  -6   2   0    5.10    1.20
  -6   2   0    3.90    0.50
  -2  -6   0    3.00    0.70
   2   6   0    3.60    0.80
   6  -4   0  141.49   13.00
  -4  -6   0  135.49   12.90
  -6   4   0  146.29   13.10
  -4  -6   0  160.58   13.00
   4   6   0  146.59   13.00
   6   6   0  835.72   74.49
  -6  -6   0  802.12   74.39
  -6   6   0  855.01   74.49
  -6  -6   0  933.71   74.49
   6  -6   0  833.52   74.49
  -7  -5   0   95.79    9.40
   7   5   0  101.69    9.30
   5  -7   0  105.09    9.60
  -7  -5   0  104.39    9.30
  -5   7   0  113.59    9.70
   3  -7   0  759.22   69.69
  -7  -3   0  821.82   69.69
  -3   7   0  767.42   69.69
   7   3   0  841.22   69.59
   1  -7   0  692.33   59.29
   7   1   0  693.43   59.29
  -1   7   0  691.63   59.49
  -7  -1   0  653.13   59.39
   1  -7   0  710.03   59.49
  -1   7   0  679.03   59.49
   7   1   0  623.24   59.29
   1  -7   0  697.23   59.49
   1   7   0  142.19   12.40
  -7   1   0  144.59   12.30
  -1  -7   0  143.19   12.30
  -1  -7   0  132.29   12.40
  -7   1   0  130.19   12.50
  -1  -7   0  144.99   12.60
   3   7   0  239.98   22.00
  -7   3   0  244.48   22.00
  -7   3   0  261.07   21.90
  -3  -7   0  238.18   22.00
  -3  -7   0  262.37   21.90
  -7   5   0    5.70    1.90
   7  -5   0    6.60    0.90
  -7   5   0    3.60    0.80
   7  -5   0    4.80    1.70
  -5  -7   0    4.50    1.10
  -5  -7   0    3.90    1.10
   5   7   0    4.30    1.10
   7  -7   0  256.67   24.60
  -7  -7   0  277.27   24.50
   7   7   0  275.77   24.60
  -7   7   0  284.97   24.70
  -7  -7   0  297.77   24.60
  -6   8   0   14.70    1.70
  -8  -6   0    9.30    1.60
  -8  -6   0   11.40    1.60
   8   6   0   10.00    1.70
  -6   8   0   12.10    2.30
   4  -8   0  141.99   13.70
  -8  -4   0  165.08   13.50
   8   4   0  148.39   13.40
  -4   8   0  152.38   13.80
   2  -8   0  807.42   69.09
  -2   8   0  802.62   69.09
   8   2   0  742.33   68.79
   8   2   0  802.72   68.89
  -8  -2   0  791.82   68.89
  -8   0   0  303.27   27.60
   0  -8   0  334.17   27.90
   0  -8   0  317.17   27.60
   0  -8   0  317.37   27.70
   0   8   0  284.47   27.70
   0   8   0  334.07   27.90
   2   8   0   -1.20    0.90
  -2  -8   0   -0.20    0.80
  -2  -8   0   -0.90    2.00
  -8   2   0    0.70    1.50
  -8   2   0    1.90    0.80
  -2  -8   0    1.30    1.00
  -4  -8   0  350.86   29.30
  -8   4   0  334.77   29.40
   8  -4   0  345.97   29.40
  -4  -8   0  325.77   29.30
   4   8   0  308.87   29.40
   8  -6   0  370.06   32.40
  -8   6   0  384.26   32.50
  -6  -8   0  373.86   32.40
   6   8   0  344.37   32.40
   8  -8   0  150.98   13.70
  -8  -8   0  157.18   13.60
  -8  -8   0  150.88   13.60
   8   8   0  139.79   13.60
  -8   8   0  160.18   13.80
   7  -9   0  440.56   40.30
  -9  -7   0  465.15   40.30
  -7   9   0  468.65   40.30
   5  -9   0   51.19    5.70
  -9  -5   0   58.09    5.50
  -5   9   0   56.69    5.90
  -5   9   0   62.69    5.40
   9   5   0   49.80    5.30
   5  -9   0   66.99    5.40
  -3   9   0  211.18   17.90
  -3   9   0  216.08   17.70
   3  -9   0  190.88   17.80
  -9  -3   0  199.68   17.60
   9   3   0  180.98   17.50
   1  -9   0  123.29   10.70
   1  -9   0  112.29   10.10
  -1   9   0  104.99   10.30
  -9  -1   0  111.39   10.20
  -1   9   0  116.19   10.70
   1  -9   0  117.89   10.30
   1   9   0   63.99    6.70
  -1  -9   0   68.79    7.40
  -1  -9   0   76.29    6.60
  -9   1   0   72.29    6.60
  -9   1   0   73.09    7.20
  -1  -9   0   80.69    6.80
  -9   3   0  127.59   11.50
  -3  -9   0  120.89   11.30
  -9   3   0  128.19   11.10
  -3  -9   0  134.79   11.30
   3   9   0  116.09   11.40
  -5  -9   0 1278.27  110.59
  -5  -9   0 1280.37  110.49
  -9   5   0 1320.07  110.59
   5   9   0 1222.48  110.59
   9  -5   0 1227.08  110.59
  -7  -9   0  251.47   21.10
   9  -7   0  241.08   21.10
  -9   7   0  248.88   21.20
  -7  -9   0  223.28   21.10
   7   9   0  220.38   21.00
  -9  -9   0   90.69    7.90
   9  -9   0   83.29    8.10
  -9   9   0   84.89    8.20
  -9  -9   0   77.79    7.80
 -10  -8   0   36.30    4.20
   8 -10   0   43.00    4.50
  -8  10   0   40.50    4.70
  10   8   0   34.60    4.20
  10   6   0  452.05   41.40
 -10  -6   0  481.15   41.40
   6 -10   0  448.16   41.50
  -6  10   0  508.35   41.60
  10   4   0   13.30    1.90
   4 -10   0   21.50    2.30
  -4  10   0   17.70    2.20
  -4  10   0   19.50    2.70
   4 -10   0   20.50    2.60
 -10  -4   0   15.70    2.00
  10   2   0   41.40    4.00
  -2  10   0   42.30    4.40
 -10  -2   0   50.09    4.40
   2 -10   0   47.80    5.10
  -2  10   0   50.19    5.20
  10   2   0   44.40    4.00
   0 -10   0   52.59    5.20
   0 -10   0   55.19    5.90
   0  10   0   45.10    5.10
 -10   0   0   53.29    5.10
   0 -10   0   57.09    4.90
   0  10   0   57.39    6.10
  -2 -10   0  158.18   12.90
  -2 -10   0  128.09   13.30
   2  10   0  128.49   13.00
  -2 -10   0  150.88   13.10
 -10   2   0  151.98   13.20
 -10   2   0  149.59   12.90
  -4 -10   0  821.12   65.89
 -10   4   0  725.83   65.99
 -10   4   0  733.73   65.79
  -4 -10   0  734.83   65.99
  10  -6   0  468.95   41.30
 -10   6   0  469.25   41.30
 -10   8   0   46.80    5.10
  -8 -10   0   41.30    4.30
  10  -8   0   45.80    4.90
  -8 -10   0   42.20    4.40
   8  10   0   35.50    4.30
 -10  10   0   21.70    2.50
  10 -10   0   26.10    3.30
  10  10   0   19.40    2.60
 -10 -10   0   21.40    2.80
 -10  10   0   27.80    3.50
  11   9   0    6.30    1.40
  -9  11   0   10.00    2.40
   9 -11   0    6.60    2.10
  -9  11   0    6.70    1.30
 -11  -9   0    5.60    1.60
   7 -11   0  361.16   32.60
 -11  -7   0  371.86   32.30
  -5  11   0  119.19   11.20
 -11  -5   0  124.59   10.80
  11   5   0  110.89   10.60
  -5  11   0  129.59   10.80
   5 -11   0  115.39   11.10
 -11  -3   0   70.79    7.30
  11   3   0   69.89    6.80
  -3  11   0   86.49    7.70
  -3  11   0   81.99    7.10
  11   3   0   76.19    6.80
   3 -11   0   79.89    7.60
   1 -11   0   51.49    4.70
   1 -11   0   50.49    5.40
  -1  11   0   47.80    5.50
  -1  11   0   39.20    4.60
   1 -11   0   45.20    4.30
 -11  -1   0   45.30    4.50
  -1 -11   0  477.65   40.40
 -11   1   0  463.35   40.40
 -11   1   0  443.26   40.60
  -1 -11   0  462.45   40.60
   3  11   0   53.59    5.40
  -3 -11   0   61.59    5.30
 -11   3   0   55.39    5.10
  -3 -11   0   43.90    5.90
  -3 -11   0   59.69    5.40
 -11   3   0   52.19    5.80
  -5 -11   0   20.40    2.50
 -11   5   0   21.10    2.10
  -5 -11   0   22.60    2.80
 -11   5   0   25.40    3.10
   5  11   0   19.00    2.60
  -7 -11   0    1.20    1.20
   7  11   0    2.20    1.20
  -7 -11   0    0.60    1.20
 -11   7   0    0.80    0.70
  -7 -11   0    2.10    1.90
  11  -7   0    2.50    1.90
 -11   7   0    1.80    2.10
   9  11   0    2.30    1.30
 -11   9   0    4.20    2.30
  -9 -11   0    2.60    1.40
  11  -9   0    4.10    2.00
  -9 -11   0    2.40    1.50
 -11   9   0    3.50    0.90
 -11  11   0    4.10    1.10
  11  11   0    1.40    1.20
 -11 -11   0    6.10    1.70
  11 -11   0    3.10    2.10
 -11  11   0    3.20    2.30
 -10  12   0   98.89   10.20
 -10  12   0  111.49    9.60
 -12 -10   0  115.19    9.90
  10 -12   0   93.39    9.90
 -12  -8   0    6.80    1.80
  -8  12   0   10.30    1.50
  12   8   0    7.90    1.40
   8 -12   0   12.10    2.40
  -8  12   0   12.80    2.70
  -6  12   0   17.10    2.80
 -12  -6   0   11.70    1.90
   6 -12   0   19.00    2.10
  12   6   0   12.40    1.70
   6 -12   0   14.20    2.50
  -6  12   0   13.40    1.80
 -12  -4   0   33.20    3.50
   4 -12   0   31.00    4.20
  -4  12   0   33.70    4.40
  12   4   0   32.60    2.90
  -4  12   0   34.10    3.40
  12   4   0   26.00    2.90
  -2  12   0   18.70    3.00
   2 -12   0   15.90    2.10
  -2  12   0   11.00    1.90
   2 -12   0   19.10    2.90
 -12  -2   0   16.80    2.10
   0 -12   0  484.55   42.40
   0 -12   0  471.95   42.60
 -12   0   0  474.35   42.40
   0 -12   0  506.55   42.80
 -12   2   0   68.79    6.30
  -2 -12   0   73.39    6.60
 -12   2   0   75.99    6.90
  -2 -12   0   73.59    6.30
   2  12   0   56.79    6.50
  -2 -12   0   58.49    7.10
 -12   4   0   47.80    5.50
 -12   4   0   46.50    4.50
  -4 -12   0   50.69    4.90
  -4 -12   0   36.60    5.30
  -4 -12   0   55.69    4.80
   4  12   0   46.50    4.90
  -6 -12   0    2.10    2.00
  -6 -12   0    3.40    1.30
 -12   6   0    2.90    2.40
   6  12   0    1.80    1.30
 -12   6   0    1.30    0.60
  -6 -12   0    2.90    1.40
 -12   8   0  275.87   23.50
   8  12   0  236.68   23.30
  12  -8   0  255.17   23.40
  -8 -12   0  271.57   23.20
  -8 -12   0  268.57   23.30
  12 -10   0   43.00    4.70
 -12  10   0   37.70    5.30
 -12  10   0   40.00    3.90
 -10 -12   0   32.10    4.50
 -12  12   0    4.70    1.20
  12 -12   0    6.40    2.30
 -12  12   0    5.50    2.60
 -12 -12   0    6.50    1.80
 -11  13   0  463.45   39.60
 -13 -11   0  466.45   39.40
  11 -13   0  411.56   39.50
   9 -13   0    9.40    2.30
  13   9   0    5.40    1.40
  -9  13   0    8.10    2.70
 -13  -9   0    6.90    1.90
  -9  13   0    9.00    1.60
 -13  -7   0  169.38   14.80
   7 -13   0  149.69   15.00
  -7  13   0  165.68   14.70
  -7  13   0  173.78   15.20
   5 -13   0    1.80    2.10
  -5  13   0    2.80    1.20
 -13  -5   0    1.40    1.30
   5 -13   0    4.70    1.40
  13   5   0    4.00    0.80
  -5  13   0    3.60    2.40
  13   5   0    3.30    0.80
  -3  13   0   18.30    3.20
   3 -13   0   18.30    2.30
 -13  -3   0   14.40    2.10
   3 -13   0   15.30    2.80
   1 -13   0   16.20    2.20
   1 -13   0   19.40    3.20
  -1  13   0   14.80    2.20
  -1  13   0   22.90    3.30
 -13  -1   0   20.80    2.50
   1 -13   0   18.30    2.40
 -13   1   0  349.96   34.00
  -1 -13   0  397.26   33.60
   1  13   0  330.87   33.30
  -1 -13   0  405.66   33.10
  -1 -13   0  389.66   33.40
 -13   1   0  385.16   33.10
 -13   3   0   59.69    5.50
   3  13   0   53.29    6.00
  -3 -13   0   66.29    5.70
  -3 -13   0   60.99    5.90
  -3 -13   0   49.10    6.50
 -13   5   0    0.90    2.30
 -13   5   0    0.30    0.90
 -13   5   0    2.30    0.60
  -5 -13   0    0.30    1.40
   5  13   0    1.80    1.30
  -5 -13   0    0.50    2.20
  -5 -13   0    1.40    1.30
 -13   7   0    4.50    0.80
  -7 -13   0    3.80    1.50
  -7 -13   0    4.10    2.20
   7  13   0    4.10    1.60
 -13   7   0    4.30    2.50
  13  -9   0  181.58   18.80
 -13   9   0  221.58   18.30
 -13   9   0  207.98   18.90
  -9 -13   0  215.88   18.60
  13 -11   0    2.90    2.20
 -13  11   0   -2.00    2.50
  11  13   0    0.40    1.30
 -13  11   0    0.50    1.00
 -11 -13   0    2.00    1.60
 -13 -13   0    5.80    2.00
  13 -13   0    5.20    2.50
 -13  13   0    5.90    2.60
 -13  13   0    6.90    1.40
 -14 -12   0   91.19    9.00
 -12  14   0   98.09    9.60
 -12  14   0  102.09    8.70
  12 -14   0   82.79    9.20
 -10  14   0   72.49    7.80
 -14 -10   0   82.69    7.70
  14  10   0   72.89    8.10
 -10  14   0   88.09    8.30
  10 -14   0   71.79    7.80
  -8  14   0    2.20    1.20
  14   8   0    1.70    1.00
   8 -14   0    1.70    2.00
  -8  14   0    3.60    2.40
 -14  -8   0    1.60    1.60
  14   6   0    9.70    1.40
 -14  -6   0   10.60    1.90
   6 -14   0   13.80    2.60
  -6  14   0   17.40    3.10
  14   6   0   13.20    1.50
  -6  14   0   11.30    1.80
  14   4   0  620.14   52.99
   4 -14   0  552.24   53.39
  -4  14   0  666.53   53.59
  -4  14   0  606.74   53.29
 -14  -4   0  591.24   53.19
  -2  14   0    7.20    3.00
   2 -14   0    9.80    1.90
 -14  -2   0    7.80    1.50
   2 -14   0   11.00    2.90
  -2  14   0    6.00    1.60
 -14   0   0  137.29   12.20
 -14   0   0  130.49   12.70
   0 -14   0  139.59   12.10
   0 -14   0  136.49   13.00
 -14   2   0  101.69    9.50
 -14   2   0  100.89    8.90
  -2 -14   0   83.29    9.70
  -2 -14   0   99.49    9.00
   2  14   0   96.79    9.50
  -2 -14   0  105.19    9.30
 -14   4   0   10.30    1.50
  -4 -14   0   11.50    1.70
  -4 -14   0    5.20    2.60
   4  14   0    9.70    2.00
  -4 -14   0   11.80    2.10
 -14   4   0    9.80    2.70
 -14   6   0   78.29    8.40
 -14   6   0   88.09    7.10
  -6 -14   0   76.09    7.60
  -6 -14   0   83.29    7.90
   6  14   0   67.59    7.80
 -14   8   0  555.34   46.80
 -14   8   0  510.35   47.20
  -8 -14   0  554.84   47.00
  -8 -14   0  515.85   47.20
 -14  10   0  172.28   15.70
 -10 -14   0  164.58   15.30
 -14  12   0   14.20    3.20
 -12 -14   0   11.10    2.40
  14 -12   0   13.30    2.90
 -14  12   0   11.70    1.70
  14 -14   0    2.80    2.30
 -14  14   0    5.40    1.30
 -14  14   0    3.50    2.70
 -14 -14   0    5.50    2.00
  13 -15   0   11.00    2.70
 -15 -13   0    9.30    2.40
 -13  15   0   12.20    1.80
 -13  15   0   12.50    3.10
 -11  15   0   21.90    2.90
  11 -15   0   25.20    3.40
 -15 -11   0   19.00    3.00
 -11  15   0   26.20    3.90
   9 -15   0    9.60    2.50
  -9  15   0    7.80    1.60
  -9  15   0   10.30    3.00
 -15  -9   0    9.70    2.00
  -7  15   0   10.70    3.00
  -7  15   0    5.20    1.40
  15   7   0    8.20    1.30
 -15  -7   0    5.90    1.70
   7 -15   0    5.70    2.30
  15   7   0    6.10    1.20
 -15  -5   0   99.69    9.10
  -5  15   0  108.99   10.10
  -5  15   0   96.19    9.10
   5 -15   0   88.39    9.60
   3 -15   0  407.06   37.90
  -3  15   0  391.46   37.70
  -3  15   0  483.15   38.10
 -15  -3   0  430.76   37.60
   1 -15   0    1.30    2.60
   1 -15   0    1.80    0.90
  -1  15   0    1.90    1.40
   1 -15   0    2.40    1.60
 -15  -1   0    2.40    1.20
 -15   1   0    4.50    1.20
 -15   1   0    3.30    2.30
  -1 -15   0    4.80    1.20
   1  15   0    2.30    1.60
  -1 -15   0    4.60    2.80
  -1 -15   0    4.30    1.70
   3  15   0    1.20    1.40
  -3 -15   0    3.90    1.30
 -15   3   0    1.90    2.40
 -15   3   0    1.80    1.10
  -3 -15   0    1.20    1.60
  -3 -15   0    0.80    2.60
  -5 -15   0   22.80    3.10
  -5 -15   0   26.50    3.30
 -15   5   0   24.60    2.70
  -5 -15   0   15.00    3.40
   5  15   0   22.70    3.10
  -7 -15   0   67.69    6.70
  -7 -15   0   65.49    7.00
 -15   7   0   75.29    6.10
   7  15   0   55.99    6.80
 -15   7   0   65.19    7.70
   9  15   0   31.40    4.40
 -15   9   0   41.30    5.80
 -15   9   0   42.10    3.80
  -9 -15   0   41.60    4.70
  11  15   0   11.10    2.40
 -11 -15   0   10.80    2.30
 -15  11   0   14.40    1.70
 -15  11   0   17.00    3.30
  15 -13   0    3.70    2.40
 -13 -15   0    1.70    1.80
 -15  13   0    1.10    1.10
 -15  13   0    0.10    2.50
 -15  15   0   69.09    8.10
 -15  15   0   79.69    7.00
 -15 -15   0   69.59    7.70
 -16 -14   0   29.60    4.00
 -14  16   0   29.90    3.70
 -14  16   0   38.20    4.70
  12 -16   0   31.80    4.10
 -12  16   0   27.60    3.50
 -12  16   0   38.40    4.80
 -10  16   0   -0.10    1.20
 -16 -10   0    0.30    1.50
 -10  16   0    1.40    2.50
  10 -16   0    0.60    1.90
  -8  16   0    4.90    1.50
 -16  -8   0    5.30    1.80
  16   8   0    8.30    1.40
  -8  16   0    7.60    3.00
   8 -16   0    8.20    2.60
  -6  16   0    0.90    1.20
   6 -16   0    4.00    1.80
 -16  -6   0    1.30    1.50
   6 -16   0    2.60    2.20
  16   6   0    1.20    0.70
  16   6   0    2.00    0.80
  -6  16   0    0.90    2.80
   4 -16   0   92.89    9.40
 -16  -4   0   88.29    8.70
  -4  16   0   89.49    8.80
  -4  16   0  105.59    9.80
  -2  16   0   27.20    3.90
 -16  -2   0   37.10    3.90
   2 -16   0   41.80    4.50
   2 -16   0   35.10    4.80
   0  16   0   24.40    3.60
   0 -16   0   36.40    4.10
   0 -16   0   29.40    3.30
   0 -16   0   31.20    4.60
 -16   0   0   30.90    3.50
 -16   0   0   33.60    4.10
   2  16   0    8.60    2.00
 -16   2   0    9.90    1.60
  -2 -16   0    9.80    1.60
  -2 -16   0   10.00    3.10
 -16   2   0    9.80    2.80
  -2 -16   0   13.00    2.40
 -16   4   0  281.37   24.10
   4  16   0  231.68   24.00
  -4 -16   0  286.27   23.70
 -16   6   0    0.10    1.00
  -6 -16   0   -1.70    2.90
 -16   6   0   -0.20    2.80
  -6 -16   0    2.60    1.50
  -6 -16   0    2.60    1.90
   6  16   0    0.80    1.60
 -16   8   0    4.40    3.00
 -16   8   0    3.00    0.80
  -8 -16   0    3.10    1.70
   8  16   0    2.80    1.70
 -10 -16   0    1.60    1.70
 -16  10   0    2.60    0.90
  10  16   0    0.70    1.60
 -16  10   0    2.70    2.90
 -16  12   0   35.20    3.70
 -16  12   0   44.50    5.00
 -12 -16   0   32.50    4.20
 -16  14   0   -0.10    2.30
 -14 -16   0    2.70    2.00
  16 -14   0    0.20    1.10
 -16  14   0    2.50    1.10
  16 -16   0   69.59    8.10
 -16  16   0   83.39    7.10
 -16 -16   0   66.99    7.60
 -16  16   0   70.59    8.10
  15 -17   0   65.89    8.10
 -15  17   0   73.19    8.20
 -15  17   0   75.49    7.00
 -13  17   0    5.70    1.50
 -17 -13   0    8.20    2.50
 -13  17   0    2.90    2.80
 -11  17   0   17.70    2.60
 -17 -11   0   19.50    3.00
 -11  17   0   29.30    4.20
  -9  17   0   59.39    6.10
 -17  -9   0   63.69    6.50
   9 -17   0   57.29    6.80
  -9  17   0   69.19    7.40
  17   7   0   68.49    5.50
   7 -17   0   57.29    6.70
  -7  17   0   70.59    7.40
  -7  17   0   56.89    5.90
 -17  -7   0   60.99    6.20
  17   7   0   50.19    5.50
  -5  17   0  190.78   16.00
   5 -17   0  165.28   15.70
  -5  17   0  170.18   15.30
 -17  -5   0  152.48   15.10
  -3  17   0    1.90    3.30
 -17  -3   0    2.00    1.40
   3 -17   0    2.10    2.70
   3 -17   0    3.70    1.90
  -3  17   0    3.90    1.50
 -17  -1   0   14.20    2.10
 -17  -1   0   17.40    3.10
   1 -17   0   18.30    2.70
   1 -17   0   15.90    3.60
  -1  17   0   16.20    2.40
  -1 -17   0   28.20    4.80
 -17   1   0   32.30    3.80
   1  17   0   29.60    4.20
 -17   1   0   39.70    5.20
  -1 -17   0   44.70    4.80
  -1 -17   0   38.10    3.80
 -17   3   0  275.77   22.90
 -17   3   0  249.18   22.30
   3  17   0  232.58   22.70
  -3 -17   0  273.97   22.40
  -3 -17   0  228.98   23.10
   5  17   0   41.00    5.40
 -17   5   0   48.90    6.30
  -5 -17   0   53.49    5.70
  -5 -17   0   47.30    5.10
   7  17   0   12.40    2.40
  -7 -17   0   11.20    2.20
 -17   7   0   17.90    3.60
 -17   9   0    1.10    3.00
  -9 -17   0    1.20    1.70
   9  17   0    2.70    1.70
 -11 -17   0   43.80    5.60
 -17  11   0   47.80    6.80
 -17  11   0   52.99    4.80
 -13 -17   0   -0.40    1.80
 -17  13   0    1.00    2.80
 -17  13   0    1.60    1.00
 -17  15   0    6.60    1.40
 -17  15   0    6.80    2.80
 -15 -17   0    6.10    2.10
 -17  17   0   43.50    4.50
 -17  17   0   45.00    6.00
 -17 -17   0   34.10    5.00
 -18 -16   0   17.40    3.40
 -16  18   0   24.90    3.90
 -16  18   0   24.50    3.20
 -14  18   0    1.50    1.40
 -14  18   0   -0.50    2.50
 -18 -14   0   -1.50    1.80
 -12  18   0    4.60    2.90
 -18 -12   0    6.60    2.20
 -12  18   0    5.90    1.60
  18  12   0   11.00    2.20
 -10  18   0   79.89    7.90
 -10  18   0   92.79    9.20
 -18 -10   0   77.89    8.20
  -8  18   0  309.17   30.70
  18   8   0  386.66   30.70
 -18  -8   0  316.77   30.70
  -8  18   0  376.76   31.30
  -6  18   0    1.70    3.10
  -6  18   0    1.00    1.30
   6 -18   0    0.10    2.60
 -18  -6   0    0.90    1.40
  -4  18   0   10.00    3.60
  -4  18   0    9.00    1.80
   4 -18   0    6.30    2.80
 -18  -4   0    5.30    1.70
  -2  18   0    1.10    1.50
   2 -18   0    3.40    3.10
   2 -18   0    2.70    2.00
 -18  -2   0    3.30    1.40
   0 -18   0   49.50    5.90
   0  18   0   46.60    5.40
 -18   0   0   53.19    6.20
 -18   0   0   47.40    5.10
   0 -18   0   55.19    5.90
  -2 -18   0   34.10    3.90
   2  18   0   25.60    3.50
 -18   2   0   25.90    3.90
  -2 -18   0   28.80    3.40
 -18   2   0   23.00    3.20
 -18   4   0  138.79   13.30
   4  18   0  138.09   13.80
 -18   4   0  156.48   14.20
  -4 -18   0  164.48   13.50
   6  18   0   76.69    8.90
 -18   6   0   90.99    9.20
  -6 -18   0   85.59    8.20
  -8 -18   0   -2.00    1.50
 -18   8   0    0.90    3.10
   8  18   0    3.00    1.80
 -10 -18   0   24.40    3.70
 -18  10   0   33.40    4.70
 -18  10   0   35.90    3.20
 -18  12   0  102.99   10.70
 -18  12   0  107.29    9.70
 -12 -18   0  102.79   10.10
 -18  14   0    6.10    2.70
 -18  14   0    4.30    1.30
 -14 -18   0    3.10    2.20
 -16 -18   0    2.20    2.30
 -18  16   0    3.40    1.30
 -18  18   0   -0.10    1.20
 -18  18   0   -2.50    2.30
 -18 -18   0    0.30    2.20
 -17  19   0    8.20    2.90
 -17  19   0   11.10    1.90
 -19 -17   0    9.80    2.80
  19  15   0    0.40    1.30
 -15  19   0   -0.10    1.30
 -15  19   0   -1.40    2.40
 -19 -15   0    1.30    2.10
  19  13   0   58.89    5.80
 -13  19   0   43.00    6.40
  11 -19   0    6.80    2.50
 -19 -11   0    5.50    2.10
  19  11   0    7.00    1.70
 -11  19   0    3.10    1.40
 -11  19   0    5.90    3.10
 -19  -9   0   39.40    5.10
  -9  19   0   48.00    5.90
  -9  19   0   38.50    4.70
  19   9   0   47.90    4.40
  -7  19   0   49.40    5.40
 -19  -7   0   51.39    5.50
  -7  19   0   55.89    7.30
 -19  -5   0    0.90    1.50
  -5  19   0    1.50    3.50
  -5  19   0    1.50    1.50
  -3  19   0    4.40    1.70
 -19  -3   0    6.30    1.60
 -19  -1   0  177.58   15.90
 -19  -1   0  174.18   15.30
  -1  19   0  157.88   15.50
  -1 -19   0   10.00    1.70
 -19   1   0   11.10    1.80
 -19   1   0   12.60    3.10
   1  19   0   13.00    2.40
  -3 -19   0   18.20    4.20
 -19   3   0   28.90    4.10
   3  19   0   25.90    3.50
 -19   3   0   26.20    3.20
  -3 -19   0   34.50    3.50
 -19   5   0   -1.70    2.80
 -19   5   0    0.50    1.10
  -5 -19   0   -0.70    1.40
   7  19   0    4.10    2.00
 -19   7   0    5.90    3.20
  -7 -19   0    5.80    1.80
 -19   9   0   26.30    4.40
  -9 -19   0   23.10    3.20
 -19  11   0  151.98   15.20
 -19  11   0  169.08   14.10
 -11 -19   0  150.28   14.60
 -19  13   0   59.39    7.20
 -13 -19   0   53.09    6.40
 -19  13   0   58.39    5.50
 -19  15   0    6.00    1.30
 -15 -19   0    5.80    2.30
 -19  17   0    0.80    1.20
 -17 -19   0    1.60    2.30
 -19  17   0    1.30    2.30
  20  16   0   -0.70    0.80
 -16  20   0    2.40    1.50
 -16  20   0    1.80    2.30
 -14  20   0   35.20    4.70
 -20 -14   0   23.70    3.80
 -14  20   0   27.10    3.70
 -12  20   0   52.19    5.40
 -12  20   0   54.19    7.10
 -20 -12   0   46.80    5.90
  20  10   0   62.29    5.50
 -10  20   0   52.69    5.80
 -10  20   0   60.79    7.90
 -20 -10   0   49.70    6.20
  -8  20   0    0.00    1.40
 -20  -8   0    0.90    1.60
  -8  20   0    1.20    3.30
   6 -20   0   -2.30    2.30
  -6  20   0   -0.60    3.50
  -6  20   0    1.50    1.50
   4 -20   0    2.60    2.80
  -4  20   0    3.10    1.60
 -20  -4   0    1.90    1.50
 -20  -2   0   95.89    8.30
 -20  -2   0   83.09    9.20
  -2  20   0   80.39    8.60
   2 -20   0   90.69    9.70
 -20   0   0   74.09    8.00
   0  20   0   68.89    7.40
 -20   0   0   74.49    7.00
  -2 -20   0    2.40    1.40
 -20   2   0    0.80    1.30
 -20   2   0    4.80    2.80
   2  20   0    2.80    1.80
   4  20   0    5.00    2.50
 -20   4   0    5.40    1.40
 -20   4   0    7.30    3.00
  -4 -20   0    5.50    1.60
 -20   6   0   15.20    3.80
   6  20   0   13.20    2.70
 -20   6   0   10.60    1.70
  -6 -20   0   14.50    2.20
 -20   8   0    9.20    3.50
  -8 -20   0    3.80    1.90
 -10 -20   0   16.60    2.80
 -20  10   0   19.40    3.70
 -12 -20   0   10.80    2.50
 -20  12   0   13.70    1.60
 -20  12   0   11.00    3.20
 -20  14   0   14.30    3.20
 -20  14   0   15.10    1.90
 -14 -20   0   11.40    2.80
 -16 -20   0   27.30    3.80
 -20  16   0   22.50    3.70
 -21 -15   0   22.80    4.50
 -15  21   0   18.40    3.60
 -15  21   0   23.40    2.90
 -13  21   0  119.29   11.10
 -13  21   0  105.49    9.80
 -21 -13   0   88.69   10.10
  21  11   0   38.20    3.70
 -11  21   0   30.90    4.10
 -11  21   0   35.20    5.10
 -21 -11   0   30.50    4.20
 -21  -9   0   23.50    3.30
  -9  21   0   32.50    3.80
  -7  21   0    0.60    1.50
 -21  -7   0    0.20    1.60
 -21  -5   0    6.00    1.80
  -5  21   0    5.90    1.90
  -3  21   0    1.70    1.60
 -21  -3   0    1.70    1.50
 -21  -3   0    2.60    2.80
 -21  -1   0   97.19    9.90
 -21  -1   0   99.09    9.10
  -1  21   0   93.09    9.50
 -21   1   0    1.40    2.70
 -21   1   0    4.80    1.40
  -1 -21   0    3.00    1.30
   1  21   0    2.30    1.90
 -21   3   0    5.20    2.90
  -3 -21   0    2.90    1.50
 -21   3   0    4.00    1.30
   3  21   0    6.40    2.00
  -5 -21   0   54.79    5.30
 -21   5   0   46.60    4.90
 -21   5   0   52.79    6.70
   5  21   0   42.80    6.00
  -7 -21   0  138.89   12.90
 -21   7   0  143.99   13.80
  -9 -21   0    5.60    2.00
 -21   9   0    0.90    3.30
 -11 -21   0    1.30    2.00
 -21  11   0   -1.80    3.10
 -21  13   0    0.10    2.60
 -13 -21   0   -3.10    1.90
 -15 -21   0    3.70    2.40
 -21  15   0    4.90    2.50
 -21  15   0    3.20    1.10
 -14  22   0   31.90    4.40
 -14  22   0   31.10    4.00
 -22 -14   0   21.40    3.60
  22  12   0   50.19    4.50
 -12  22   0   39.90    5.70
 -12  22   0   39.50    4.90
 -22 -12   0   42.60    5.50
 -10  22   0    3.30    3.50
 -10  22   0    2.10    1.50
 -22 -10   0   -1.00    1.80
  -8  22   0   10.30    4.00
  -8  22   0    3.50    1.70
 -22  -8   0    2.00    1.80
  -6  22   0  105.89    9.70
 -22  -6   0   95.89    9.60
  -4  22   0   17.30    2.70
 -22  -4   0   15.80    3.70
 -22  -4   0   16.40    2.50
 -22  -2   0   14.00    2.40
  -2  22   0   16.20    2.70
 -22   0   0    1.30    2.70
   0  22   0   -0.40    1.80
 -22   0   0    2.30    1.40
   2  22   0   -1.00    1.80
 -22   2   0    0.40    2.70
  -2 -22   0    1.20    1.30
 -22   2   0   -1.20    1.20
  -4 -22   0   28.10    3.40
 -22   4   0   18.40    2.50
 -22   4   0   25.80    4.10
  -6 -22   0   70.69    6.40
 -22   6   0   53.39    6.00
 -22   6   0   69.29    7.90
 -22   8   0   67.49    8.00
  -8 -22   0   58.49    6.50
 -10 -22   0   20.90    3.00
 -22  10   0   13.60    4.60
 -22  12   0    5.30    2.80
 -12 -22   0   11.20    2.60
 -14 -22   0   43.40    5.50
 -22  14   0   35.00    5.40
 -13  23   0    3.30    3.10
 -23 -13   0    0.90    2.00
 -11  23   0    9.40    3.70
 -23 -11   0    4.80    2.10
 -11  23   0    8.00    1.90
 -23  -9   0   -1.30    1.90
  -9  23   0   -0.50    1.40
  -7  23   0   24.30    3.40
 -23  -7   0   24.40    3.20
  -5  23   0   63.29    6.40
 -23  -5   0   61.99    6.30
 -23  -5   0   51.29    7.90
 -23  -3   0    0.20    1.50
  -3  23   0    1.50    1.70
 -23  -3   0   -0.20    2.90
  -1  23   0    0.00    1.90
 -23  -1   0    0.60    2.70
 -23  -1   0    2.50    1.50
 -23   1   0    8.30    3.10
   1  23   0    6.70    2.20
 -23   1   0    4.90    1.50
 -23   3   0   38.30    4.30
 -23   3   0   36.50    7.60
  -3 -23   0   39.10    4.40
 -23   5   0   -0.60    1.10
 -23   5   0    2.50    6.40
  -5 -23   0    1.40    1.60
  -7 -23   0   55.19    5.90
 -23   7   0   53.99    7.50
  -9 -23   0   40.00    4.60
 -23   9   0   27.80    4.60
 -11 -23   0    8.00    2.40
 -23  11   0    7.30    3.20
 -13 -23   0    7.30    2.50
 -23  13   0    2.90    2.60
 -24 -10   0   20.00    3.70
  -8  24   0    0.00    1.40
 -24  -8   0    0.00    1.80
  -6  24   0   21.50    3.30
 -24  -6   0   24.30    3.10
  -4  24   0   17.50    2.90
 -24  -4   0   16.70    4.00
 -24  -4   0   16.90    2.50
 -24  -2   0   -3.70    2.80
 -24  -2   0    1.00    1.50
 -24   0   0    5.70    2.90
 -24   0   0    4.20    1.50
   0  24   0    3.10    2.00
  -2 -24   0   66.19    6.30
 -24   2   0   74.19    7.90
 -24   2   0   59.49    6.40
 -24   4   0    2.40    3.20
  -4 -24   0    6.00    1.70
 -24   4   0    2.90    1.20
  -6 -24   0    5.10    1.70
 -24   6   0    6.00    3.30
 -24   6   0    2.10    1.20
 -24   8   0   -1.50    3.00
  -8 -24   0    1.20    1.80
 -24  10   0   -0.20    2.80
 -10 -24   0   -0.10    2.00
 -25  -7   0    2.30    1.80
 -25  -5   0    3.30    1.70
  -5  25   0    3.40    1.90
 -25  -5   0    0.50    3.30
 -25  -3   0    7.20    1.80
 -25  -3   0    6.30    3.30
  -3  25   0    9.30    2.20
 -25  -1   0    2.40    3.00
 -25  -1   0    3.30    1.50
 -25   1   0   30.70    3.90
 -25   1   0   39.70    5.80
  -3 -25   0   36.50    4.10
 -25   3   0   33.20    5.00
  -5 -25   0    6.40    1.80
 -25   5   0    4.60    1.40
 -25   5   0    2.60    3.10
  -7 -25   0    1.40    1.70
 -25   7   0    4.20    3.00
 -26  -4   0    0.40    2.90
 -26  -4   0   -0.80    1.50
 -26  -2   0   15.90    3.80
 -26  -2   0   18.20    2.50
 -26   0   0   -0.50    2.80
 -26   0   0   -0.20    1.20
 -26   2   0    9.10    1.80
 -26   2   0   11.90    3.20
 -26   4   0    2.80    1.30
  -4 -26   0    4.00    1.60
 -26   4   0    0.40    3.00
   0   1  -1   29.30    2.40
   0  -1  -1   30.30    2.40
   1   0  -1   29.00    2.40
  -1   0  -1   29.30    2.40
  -1   0   1   24.30    2.50
  -1   0   1   24.20    2.40
   0   1   1   24.30    2.50
   2   1  -1   10.80    1.10
  -1   2  -1    9.10    0.90
   1  -2  -1    8.20    1.00
   2   1  -1    8.50    0.90
  -2  -1  -1    8.00    0.90
   1  -2  -1   10.10    1.30
   1  -2  -1   10.50    1.00
  -2   1  -1   73.89    6.20
  -1  -2  -1   73.49    6.30
   1   2  -1   69.49    6.20
   2  -1  -1   71.29    6.30
  -1  -2   1   65.69    6.20
  -2   1   1   67.19    6.30
   1   2   1   75.89    6.20
   1   2   1   70.09    6.30
  -2   1   1   68.19    6.20
   2  -3  -1  341.87   31.90
   2  -3  -1  380.56   32.00
   3   2   1  385.86   32.00
  -3  -2   1  355.76   32.00
   3   0  -1  426.06   37.30
   0   3  -1  464.75   37.30
   0  -3  -1  436.66   37.40
   0  -3  -1  384.66   37.30
  -3   0   1  397.46   37.30
   0  -3   1  402.56   37.30
   0   3   1  463.15   37.30
  -3   0   1  419.36   37.30
   3   0   1  449.06   37.20
  -2  -3  -1 1138.49   99.39
   4   3  -1  996.90   81.49
   3  -4  -1  970.30   81.49
  -3   4   1  833.62   81.49
   4   1  -1  182.68   15.40
  -1   4  -1  170.28   15.40
  -1   4  -1  176.88   15.30
   1  -4  -1  169.38   15.50
   1   4  -1  216.58   17.70
   4  -1  -1  186.98   17.70
   4  -1  -1  195.08   17.70
  -4   1  -1  190.38   17.60
   1   4  -1  207.88   17.80
  -1  -4  -1  205.78   17.90
  -1  -4   1  222.58   17.70
  -4   1   1  206.68   17.70
  -4   1   1  184.08   17.80
   1   4   1  206.88   17.90
   3   4  -1  386.46   31.20
  -3  -4  -1  350.56   31.20
  -3  -4  -1  357.36   31.30
   4  -3  -1  359.36   31.20
  -4   3   1  339.47   31.20
  -4   3   1  325.67   31.10
   3   4   1  375.86   31.20
   5   4  -1  167.88   12.80
  -4   5  -1  146.59   12.80
  -5  -4  -1  142.49   12.80
   4  -5  -1  142.99   12.90
   5   4  -1  150.58   12.80
  -4   5   1  136.39   12.90
   5   4   1  139.89   12.70
   4  -5   1  130.39   12.80
   2  -5  -1  746.63   60.69
  -2   5  -1  680.43   60.69
   5   2  -1  757.62   60.69
   2  -5  -1  642.64   60.69
  -2   5   1  625.04   60.69
   2  -5   1  681.83   60.69
  -5  -2   1  739.23   60.69
   5   2   1  684.93   60.59
   0  -5  -1  466.65   42.40
   5   0  -1  477.05   42.30
   5   0  -1  535.75   42.40
  -5   0  -1  432.26   42.30
   0   5  -1  517.35   42.40
   0  -5   1  468.45   42.30
   0  -5   1  494.75   42.40
  -5   0   1  474.35   42.30
   0   5   1  532.35   42.40
  -5   0   1  451.45   42.30
  -2  -5  -1    5.30    0.80
  -2  -5  -1    7.10    1.40
   2   5  -1    7.00    0.90
   5  -2  -1    6.00    0.70
   2   5  -1    5.70    0.80
   5  -2  -1    7.30    1.20
   5  -2  -1    6.40    0.70
   2   5   1    5.50    1.40
   2   5   1    5.70    0.90
  -5   2   1    5.60    0.70
  -5   2   1    6.00    1.20
  -5   2   1    4.60    0.70
  -2  -5   1    4.30    0.80
   5  -4  -1  222.78   20.40
   4   5  -1  231.78   20.50
   5  -4  -1  226.28   20.60
   4   5  -1  221.68   20.50
  -4  -5  -1  215.68   20.50
   4   5   1  256.47   20.50
  -5   4   1  255.97   20.60
   6   5  -1  262.57   20.50
  -5   6  -1  238.48   20.50
   6   5  -1  229.18   20.50
   5  -6  -1  222.48   20.60
   5  -6   1  213.28   20.50
  -5   6   1  218.38   20.60
  -6  -5   1  261.07   20.50
   6   5   1  213.78   20.40
   3  -6  -1   31.20    3.90
   3  -6  -1   43.50    3.60
   6   3  -1   34.10    3.60
  -6  -3  -1   35.60    3.50
  -3   6  -1   36.00    3.90
   6   3   1   38.90    3.50
  -6  -3   1   41.30    3.70
  -3   6   1   40.90    4.00
   3  -6   1   39.20    3.70
  -6  -1  -1  416.76   38.90
   1  -6  -1  420.76   39.00
  -1   6  -1  473.25   39.10
   1  -6  -1  436.16   39.10
   6   1  -1  492.55   39.00
   1  -6   1  406.26   38.90
  -1   6   1  470.25   39.10
   1  -6   1  465.55   39.10
   6   1   1  411.66   38.90
  -6  -1   1  468.85   39.00
   6  -1  -1  128.09   12.00
   6  -1  -1  144.99   12.10
  -1  -6  -1  146.19   12.50
   1   6  -1  135.49   12.20
  -1  -6  -1  133.29   12.20
  -1  -6   1  132.99   12.30
   1   6   1  151.08   12.20
  -1  -6   1  139.09   12.10
  -6   1   1  146.59   12.00
  -6   1   1  137.69   12.10
  -6   1   1  127.09   12.30
   1   6   1  123.79   12.30
   3   6  -1    2.10    0.80
  -3  -6  -1    1.60    0.70
  -6   3  -1    2.00    0.40
   6  -3  -1    2.50    1.20
   3   6  -1    2.70    0.80
   6  -3  -1    1.40    0.50
   6  -3  -1    1.80    0.40
  -3  -6  -1    2.30    1.50
   3   6   1    2.90    0.80
  -6   3   1    2.80    0.60
  -6   3   1    2.60    0.50
  -6   3   1    2.30    1.30
  -3  -6   1    2.60    0.80
   6  -5  -1   90.69    8.60
   5   6  -1   94.19    8.40
  -6   5  -1   91.19    8.50
  -5  -6  -1   95.29    8.40
   6  -7  -1  771.12   67.99
  -7  -6  -1  753.72   67.89
   7   6  -1  798.42   67.99
  -6   7  -1  802.92   67.99
   7   6   1  720.03   67.89
   6  -7   1  748.03   67.89
  -7  -6   1  843.72   67.89
  -6   7   1  777.42   68.09
   4  -7  -1  513.95   46.70
  -7  -4  -1  533.45   46.50
   7   4  -1  521.15   46.50
  -4   7  -1  549.95   46.60
   7   4   1  487.45   46.50
  -7  -4   1  576.64   46.60
   4  -7   1  523.85   46.60
  -4   7   1  549.25   46.70
  -7  -2  -1   95.59    8.60
  -2   7  -1   95.19    9.00
  -2   7  -1  107.09    8.80
   7   2  -1   99.89    8.70
   2  -7  -1   87.69    8.70
   7   2  -1  103.09    8.80
   2  -7  -1   90.59    9.00
  -2   7   1   87.49    9.00
   2  -7   1   98.49    8.90
  -7  -2   1  100.29    8.80
  -2   7   1  104.69    8.80
   0  -7  -1   59.79    5.50
   0   7  -1   67.69    5.50
   7   0  -1   63.09    5.30
   0   7   1   59.09    5.50
  -7   0   1   58.19    5.40
   0   7   1   53.59    5.80
   0  -7   1   60.69    5.80
   0  -7   1   52.09    5.30
   7  -2  -1  549.05   46.60
  -2  -7  -1  483.25   46.70
  -2  -7  -1  504.45   46.80
  -7   2  -1  506.75   46.70
   2   7  -1  570.24   46.70
   2   7  -1  490.95   46.70
   2   7   1  531.75   46.70
  -2  -7   1  574.04   46.60
  -7   2   1  536.35   46.80
  -7   2   1  585.14   46.60
   7  -4  -1   39.50    3.70
  -4  -7  -1   33.30    3.90
   7  -4  -1   38.30    4.50
  -7   4  -1   35.80    4.30
  -7   4  -1   43.70    3.60
   4   7  -1   31.50    4.00
   7  -4  -1   38.20    3.70
  -7   4   1   44.80    3.70
  -4  -7   1   46.50    4.00
  -7   4   1   44.50    4.70
   4   7   1   40.60    4.00
  -6  -7  -1 1009.00   89.29
  -7   6  -1 1066.19   89.29
   7  -6  -1  999.10   89.39
  -7   6   1 1056.59   89.39
   6   7   1  951.30   89.29
  -6  -7   1 1007.30   89.29
   7  -6   1 1062.49   89.29
  -7   8  -1  371.56   31.40
   7  -8  -1  333.47   31.40
  -8  -7   1  379.86   31.50
   8   7   1  328.27   31.40
  -7   8   1  365.06   31.50
   7  -8   1  357.46   31.30
  -5   8  -1  539.25   46.00
   8   5  -1  535.15   45.90
  -8  -5  -1  503.65   45.90
   5  -8  -1  510.35   46.10
   5  -8   1  509.05   46.00
  -5   8   1  513.85   46.10
  -8  -5   1  559.84   46.00
   8   3  -1    1.20    0.70
   3  -8  -1    2.10    1.60
   8   3  -1    0.40    1.00
   8   3  -1    0.70    0.50
  -3   8  -1   -0.60    1.80
  -3   8  -1    0.90    0.90
   3  -8  -1    0.90    0.90
  -8  -3  -1    0.70    0.60
  -3   8   1   -0.50    1.80
   8   3   1    1.60    0.60
   3  -8   1   -0.60    1.60
  -3   8   1    1.90    0.90
  -8  -3   1    0.60    1.00
   8   1  -1    6.30    0.80
   1  -8  -1    9.00    2.20
   1  -8  -1    6.10    1.20
  -1   8  -1    7.20    1.20
   8   1  -1    8.30    1.30
  -8  -1  -1    7.60    1.00
  -1   8   1    8.70    1.30
  -1   8   1   11.10    2.10
   8  -1  -1  332.07   27.00
   8  -1  -1  269.57   26.90
  -1  -8  -1  307.27   27.30
  -1  -8  -1  277.87   27.10
  -1  -8   1  317.97   27.00
  -8   1   1  301.37   27.20
  -1  -8   1  315.97   27.30
   1   8   1  307.87   27.30
  -8   1   1  316.77   27.00
   1   8   1  323.57   27.10
  -8   1   1  316.37   26.90
   8  -3  -1 1281.07  107.29
   3   8  -1 1210.38  107.49
  -3  -8  -1 1231.18  107.49
  -3  -8  -1 1142.49  107.59
   3   8   1 1181.58  107.49
  -3  -8   1 1330.17  107.39
  -8   3   1 1235.98  107.49
  -8   5  -1  798.32   67.89
  -5  -8  -1  738.13   67.89
   8  -5  -1  769.62   67.89
   8  -5   1  792.02   67.79
   5   8   1  717.33   67.89
  -8   5   1  797.52   67.99
  -5  -8   1  815.92   67.79
  -8   7  -1  196.38   17.80
  -7  -8  -1  196.58   17.70
   8  -7   1  196.58   17.70
  -7  -8   1  208.08   17.70
  -8   7   1  197.28   17.90
  -9  -8  -1    0.10    0.90
   8  -9  -1    0.80    0.90
  -9  -8  -1    0.50    1.00
  -8   9  -1    1.90    1.60
  -8   9  -1    0.10    0.70
   9   8  -1   -1.10    0.90
   9   8   1    1.20    0.90
   8  -9   1    2.50    1.50
  -8   9   1    1.30    0.80
  -9  -8   1    1.40    1.30
  -8   9   1    0.70    3.30
   9   6  -1   43.20    4.80
  -6   9  -1   55.89    4.80
  -6   9  -1   48.00    5.30
   6  -9  -1   42.90    5.30
  -9  -6  -1   44.50    4.90
   9   6   1   47.10    4.70
  -9  -6   1   60.59    5.30
  -6   9   1   57.99    5.60
   6  -9   1   57.79    5.10
  -9  -4  -1   72.59    7.20
   9   4  -1   84.39    7.20
  -4   9  -1   89.89    7.30
   9   4  -1   74.99    7.20
  -4   9  -1   82.19    7.70
   4  -9  -1   90.99    7.40
   4  -9  -1   70.89    7.70
  -4   9   1   84.59    7.40
  -4   9   1   74.89    7.80
   4  -9   1   75.39    7.50
  -9  -4   1   79.19    7.40
  -2   9  -1  107.39    9.50
   9   2  -1   91.49    8.70
   2  -9  -1   93.19    9.30
  -9  -2  -1   90.49    8.70
  -2   9   1  105.39    9.00
  -2   9   1  112.49    9.40
   9   0  -1  184.68   17.10
   0  -9  -1  180.18   17.30
   0  -9  -1  189.68   17.60
  -9   0   1  219.28   17.30
   0  -9   1  216.98   17.60
  -9   0   1  184.88   17.10
   0  -9   1  198.58   17.20
   0   9   1  210.48   17.70
   0   9   1  175.98   17.30
  -9   2  -1  323.57   28.20
  -2  -9  -1  305.47   28.20
  -9   2  -1  303.37   28.00
  -2  -9  -1  303.37   28.40
  -2  -9   1  345.37   28.10
  -2  -9   1  290.07   28.30
  -9   2   1  334.17   28.30
   2   9   1  308.77   28.20
  -9   2   1  361.66   28.10
  -9   4  -1  192.38   17.90
  -9   4  -1  206.98   18.20
  -9   4  -1  213.18   17.90
   9  -4  -1  227.08   17.90
  -4  -9  -1  199.48   18.10
   4   9  -1  181.88   18.10
  -9   4   1  201.18   18.30
  -9   4   1  210.28   18.00
  -4  -9   1  220.18   18.10
   4   9   1  185.38   18.20
  -9   6  -1   10.20    2.00
   9  -6  -1    8.70    2.00
  -6  -9  -1    6.10    1.40
  -9   6  -1    8.20    1.10
   9  -6  -1   10.00    1.10
  -9   6   1   10.40    2.30
  -9   6   1    8.10    1.10
  -6  -9   1    6.80    1.50
  -9   8  -1  177.58   15.00
  -8  -9  -1  172.78   14.90
  -9   8   1  158.68   15.30
   9  -8   1  166.78   14.90
   8   9   1  154.88   14.90
 -10  -9  -1   28.80    3.90
  -9  10  -1   40.30    3.60
  10   9  -1   29.20    3.80
   9 -10  -1   31.80    4.40
  -9  10  -1   35.00    4.50
 -10  -9  -1   33.10    3.70
  -9  10   1   47.90    5.00
   9 -10   1   42.80    4.30
  10   9   1   36.70    3.70
  -7  10  -1   79.39    6.40
  10   7  -1   62.49    6.40
 -10  -7  -1   61.59    6.30
   7 -10  -1   61.69    6.80
 -10  -7  -1   67.29    6.60
  -7  10  -1   71.89    6.90
 -10  -7   1   76.39    6.70
  -7  10   1   73.39    7.30
   7 -10   1   68.39    6.70
 -10  -5  -1   45.20    4.60
  10   5  -1   49.00    4.30
  -5  10  -1   50.39    4.50
   5 -10  -1   41.10    5.00
  10   5  -1   36.70    4.40
  -5  10  -1   47.30    5.10
   5 -10   1   42.60    4.80
  -5  10   1   51.59    5.30
 -10  -5   1   46.40    4.70
  -5  10   1   52.69    4.50
  -3  10  -1  347.57   29.50
  10   3  -1  325.07   29.40
  10   3  -1  334.57   29.30
 -10  -3  -1  352.86   29.50
  -3  10  -1  358.56   29.70
   3 -10  -1  333.27   29.70
  -3  10   1  301.37   29.50
   3 -10   1  322.27   29.60
  -3  10   1  341.17   29.70
 -10  -3   1  334.97   29.50
  10   1  -1  256.67   21.10
 -10  -1  -1  248.98   21.20
  10   1  -1  237.88   21.00
   1 -10  -1  239.88   21.30
   1 -10  -1  251.07   21.60
 -10  -1  -1  222.28   21.00
   1 -10   1  240.08   21.50
  -1  10   1  237.88   21.50
  -1  10   1  228.08   21.30
 -10  -1   1  253.07   21.20
   1 -10   1  228.38   21.10
  -1 -10  -1  223.58   18.60
 -10   1  -1  227.68   18.40
 -10   1   1  217.58   18.40
  -1 -10   1  206.48   18.40
   1  10   1  222.38   18.90
  -1 -10   1  190.98   18.70
 -10   1   1  192.98   18.70
 -10   1   1  188.88   18.20
 -10   3  -1  334.27   29.40
 -10   3  -1  354.46   29.70
   3  10  -1  307.87   29.60
  -3 -10  -1  351.46   29.70
   3  10   1  316.87   29.70
  -3 -10   1  337.97   29.50
 -10   3   1  326.67   29.70
 -10   3   1  357.06   29.50
 -10   5  -1   62.89    5.40
 -10   5  -1   60.89    6.20
  10  -5  -1   54.39    6.30
  -5 -10  -1   56.19    5.80
 -10   5   1   65.19    6.40
 -10   5   1   58.89    5.50
  -5 -10   1   62.19    5.80
  -7 -10  -1   22.80    3.50
 -10   7  -1   29.10    3.10
 -10   7  -1   26.80    4.10
  10  -7  -1   34.70    3.20
   7  10   1   31.80    3.50
  -7 -10   1   35.70    3.70
 -10   7   1   37.20    3.20
 -10   7   1   37.30    4.90
  10  -7   1   31.90    3.90
  -9 -10  -1  347.67   27.40
 -10   9  -1  324.47   27.50
  -9 -10  -1  292.07   27.40
  10  -9  -1  278.87   27.50
  -9 -10   1  331.97   27.40
 -10   9   1  309.17   27.60
  10  -9   1  287.87   27.40
 -11 -10  -1  152.48   14.00
  11  10  -1  133.09   14.00
 -11 -10  -1  164.08   14.10
  10 -11  -1  146.39   14.30
  10 -11   1  159.48   14.40
 -10  11   1  153.38   14.50
 -10  11   1  166.48   13.90
 -11 -10   1  163.98   14.10
  -8  11  -1   15.70    2.60
   8 -11  -1   13.70    2.40
 -11  -8  -1   11.50    1.90
  -8  11  -1   13.80    1.60
  11   8  -1   10.90    1.70
 -11  -8  -1   12.10    1.70
 -11  -8   1    9.10    1.90
  11   8   1    8.40    1.50
  -8  11   1   13.10    2.60
   8 -11   1   12.80    2.20
  -8  11   1   10.40    1.60
  -6  11  -1    2.30    1.90
  11   6  -1    0.60    0.90
 -11  -6  -1    0.00    0.80
 -11  -6  -1    0.20    1.00
   6 -11  -1    0.30    1.70
   6 -11  -1    0.40    1.00
  -6  11  -1    0.20    0.90
   6 -11   1    0.90    1.60
  11   6   1    0.30    0.60
  -6  11   1    1.00    2.00
  -6  11   1    0.90    0.90
 -11  -6   1    0.30    1.20
  -4  11  -1  188.38   15.30
  11   4  -1  174.08   14.70
  -4  11  -1  185.58   14.90
   4 -11  -1  160.48   15.20
 -11  -4  -1  147.49   14.70
  11   4  -1  169.18   14.80
 -11  -4  -1  148.79   14.90
  -4  11   1  161.78   15.40
 -11  -4   1  166.08   14.90
   4 -11   1  155.78   15.00
  -4  11   1  184.68   15.00
  11   2  -1  993.20   86.89
  11   2  -1  916.41   86.89
   2 -11  -1  993.90   87.39
   2 -11  -1 1102.69   87.09
 -11  -2  -1  998.20   86.99
   2 -11   1 1012.00   87.19
 -11  -2   1  991.90   86.99
  -2  11   1  961.20   87.09
   0 -11  -1   39.50    4.20
   0 -11  -1   39.10    5.10
   0  11  -1   32.90    4.10
 -11   0   1   45.70    4.10
   0 -11   1   44.60    5.00
   0  11   1   37.50    4.20
 -11   0   1   41.60    4.90
   0 -11   1   43.00    3.90
  -2 -11  -1  138.79   14.30
  -2 -11  -1  149.79   14.00
 -11   2  -1  153.38   14.10
 -11   2  -1  149.79   13.80
 -11   2   1  172.78   13.70
   2  11   1  137.99   14.00
  -2 -11   1  173.98   13.90
 -11   2   1  163.78   14.20
   4  11  -1   89.69    9.60
 -11   4  -1  107.79    9.70
 -11   4  -1  105.39    9.30
  -4 -11  -1  117.59    9.60
  -4 -11   1  107.49    9.50
   4  11   1   98.29    9.60
 -11   4   1  108.59    9.30
 -11   4   1   95.89    9.90
   6  11  -1   34.90    4.30
  -6 -11  -1   38.20    4.40
 -11   6  -1   41.20    3.70
  11  -6  -1   38.40    5.00
 -11   6  -1   42.40    4.80
  -6 -11  -1   36.80    4.30
   6  11   1   34.40    4.20
 -11   6   1   53.89    6.20
  -6 -11   1   47.70    4.30
  -8 -11  -1  119.09    9.80
   8  11  -1   99.79    9.80
  11  -8  -1  112.99   10.10
 -11   8   1  110.49    9.50
  -8 -11   1   95.09    9.80
 -11   8   1   93.99   10.30
 -10 -11  -1  677.43   62.89
 -11  10  -1  768.02   63.19
  11 -10  -1  650.43   62.99
 -11  10   1  727.13   63.09
 -10 -11   1  763.82   62.89
 -11  12  -1   15.30    2.80
 -11  12  -1   16.00    1.80
  11 -12  -1   14.70    2.60
 -12 -11  -1   10.40    2.00
 -12 -11  -1   10.70    1.90
  12  11  -1   12.30    2.20
  11 -12   1    6.50    2.40
 -11  12   1   10.00    2.90
 -11  12   1   11.00    1.70
 -12 -11   1    8.90    2.10
  -9  12  -1   28.30    3.00
 -12  -9  -1   23.00    3.10
 -12  -9  -1   23.80    3.10
  -9  12  -1   29.60    4.40
   9 -12  -1   37.20    4.00
  12   9  -1   23.40    3.20
   9 -12  -1   26.80    3.60
  -9  12   1   32.70    3.20
  -9  12   1   31.40    4.00
  12   9   1   22.60    3.00
 -12  -7  -1  138.59   11.80
   7 -12  -1  124.19   12.10
  -7  12  -1  136.69   11.70
  12   7  -1  113.89   11.60
 -12  -7  -1  121.89   11.60
  -7  12   1  133.69   12.30
 -12  -7   1  142.69   11.90
   5 -12  -1   23.40    3.10
 -12  -5  -1   17.20    2.40
  12   5  -1   20.80    2.50
 -12  -5  -1   22.30    3.00
  12   5  -1   22.60    2.40
  -5  12  -1   23.90    2.70
   5 -12   1   28.40    3.40
 -12  -5   1   23.20    3.10
  -5  12   1   30.70    4.10
 -12  -3  -1  407.56   36.30
  12   3  -1  372.96   36.20
   3 -12  -1  363.96   36.60
  12   3  -1  392.16   36.20
  -3  12  -1  416.16   36.40
   3 -12  -1  443.66   36.50
  -3  12  -1  463.75   36.70
  -3  12   1  402.56   36.50
   3 -12   1  416.96   36.60
  -3  12   1  448.16   36.70
 -12  -3   1  434.76   36.40
   1 -12  -1  405.16   37.00
 -12  -1  -1  411.66   36.80
  -1  12  -1  400.06   37.00
   1 -12  -1  430.36   37.30
  -1  12   1  455.65   37.20
  -1  12   1  395.56   37.00
 -12  -1   1  443.26   36.90
  -1 -12  -1   16.80    3.10
 -12   1  -1   17.90    2.30
  -1 -12  -1   22.10    2.50
 -12   1  -1   26.90    3.50
   1  12  -1   14.70    2.30
  -1 -12   1   19.40    2.20
   1  12   1   20.90    3.40
 -12   1   1   26.30    3.40
   1  12   1   15.40    2.30
 -12   1   1   20.80    2.50
  -1 -12   1   19.40    3.10
   3  12  -1   15.50    2.00
  -3 -12   1   11.80    1.70
 -12   3   1   15.70    2.90
 -12   3   1   12.90    1.70
 -12   3   1   10.80    1.40
  -3 -12   1   10.50    2.50
   3  12   1   13.50    2.00
 -12   5  -1  311.87   31.50
  -5 -12  -1  352.56   31.80
  -5 -12  -1  378.96   31.70
 -12   5  -1  367.26   31.80
 -12   5   1  383.96   32.00
  -5 -12   1  396.46   31.70
   5  12   1  332.97   31.80
   7  12  -1   13.20    2.10
  -7 -12  -1    7.30    2.40
  -7 -12  -1   14.00    2.00
  12  -7  -1   18.40    2.80
   7  12   1    8.20    1.80
 -12   7   1   11.30    1.40
 -12   7   1   10.80    2.80
  -7 -12   1    8.30    1.80
  -9 -12  -1  303.37   26.50
  12  -9  -1  285.97   26.70
  -9 -12  -1  288.87   26.40
   9  12  -1  272.87   26.50
  -9 -12   1  326.17   26.50
   9  12   1  280.37   26.50
 -12   9   1  332.57   26.80
 -11 -12  -1   70.09    7.60
 -12  11  -1   87.19    8.10
 -11 -12  -1   76.99    7.70
  12 -11  -1   65.29    8.10
 -12  11  -1   87.49    7.30
  12 -11   1   76.59    7.90
 -11 -12   1   78.79    7.80
 -12  11   1   83.09    8.40
 -12  11   1   81.79    7.30
 -13 -12  -1   -0.10    1.60
  12 -13  -1    1.10    2.30
  12 -13  -1    2.80    1.40
 -12  13  -1    0.20    2.30
 -12  13  -1    2.60    1.10
  12 -13   1    2.10    2.20
 -12  13   1    2.60    2.50
 -13 -12   1    1.40    1.60
 -12  13   1    1.60    1.10
 -13 -10  -1    6.00    1.80
 -10  13  -1    9.30    1.40
  10 -13  -1   11.80    1.70
 -13 -10  -1    7.40    1.60
 -10  13  -1    8.80    2.60
  10 -13  -1   10.90    2.60
  13  10  -1    6.10    1.50
 -10  13   1    5.60    1.60
 -13 -10   1    6.20    1.90
  13  10   1    4.40    1.30
 -10  13   1    6.20    2.70
  10 -13   1    6.30    2.10
  13   8  -1  131.59   13.50
  -8  13  -1  161.38   14.10
   8 -13  -1  132.59   13.90
 -13  -8  -1  141.49   13.50
 -13  -8  -1  148.99   13.60
  -8  13  -1  160.28   13.60
   8 -13   1  155.48   13.80
  -8  13   1  167.68   14.20
 -13  -8   1  162.08   13.70
  -6  13  -1  148.59   12.90
   6 -13  -1  125.19   13.20
  13   6  -1  157.08   12.70
  -6  13  -1  160.08   13.40
  13   6  -1  121.69   12.70
 -13  -6  -1  151.88   12.90
 -13  -6   1  145.19   12.90
  -6  13   1  140.79   13.40
  -6  13   1  151.28   12.90
   6 -13   1  127.39   13.00
  13   4  -1  112.69    9.60
 -13  -4  -1  110.29    9.80
   4 -13  -1   98.89   10.30
  13   4  -1   97.39    9.60
  -4  13  -1  117.59    9.90
 -13  -4   1  104.99    9.90
   4 -13   1  101.19   10.20
  13   4   1  119.19    9.50
  -4  13   1  109.79   10.40
  -4  13   1  100.89    9.90
   2 -13  -1  171.68   16.10
  13   2  -1  168.68   15.30
 -13  -2  -1  179.18   15.50
   2 -13  -1  171.48   15.70
  13   2  -1  178.28   15.30
  -2  13  -1  160.08   15.60
  -2  13   1  165.08   15.70
   2 -13   1  201.68   16.00
 -13   0  -1   36.70    3.90
   0 -13  -1   36.20    5.30
   0 -13  -1   39.20    4.00
   0 -13  -1   35.30    3.60
   0  13  -1   28.90    3.90
 -13   0   1   44.90    4.90
   0  13   1   39.00    5.40
 -13   0   1   40.20    4.30
   0 -13   1   37.60    4.90
   0 -13   1   33.40    3.50
   0  13   1   29.70    3.90
  -2 -13  -1   48.40    4.80
 -13   2  -1   48.10    5.40
 -13   2  -1   42.30    4.60
  -2 -13  -1   44.30    5.00
  -2 -13  -1   37.60    5.90
   2  13  -1   38.70    4.90
 -13   2   1   49.99    5.60
 -13   2   1   55.49    4.30
   2  13   1   47.40    4.90
  -2 -13   1   42.90    5.60
  -2 -13   1   53.49    4.70
 -13   4  -1  368.06   31.60
 -13   4  -1  331.57   31.30
   4  13  -1  311.17   31.60
  -4 -13  -1  387.96   31.50
  -4 -13  -1  352.06   31.60
 -13   4   1  360.46   31.70
 -13   4   1  384.16   31.40
   4  13   1  335.37   31.60
  -4 -13   1  380.16   31.40
 -13   6  -1  168.68   14.60
  -6 -13  -1  152.98   14.30
 -13   6  -1  172.08   13.90
  -6 -13  -1  161.38   14.20
   6  13  -1  139.09   14.40
   6  13   1  133.49   14.30
 -13   6   1  153.68   14.80
 -13   6   1  173.48   14.00
  -6 -13   1  156.68   14.20
   8  13  -1   16.00    2.50
  13  -8  -1   19.70    3.20
  -8 -13  -1   17.20    2.40
  -8 -13  -1   17.10    2.50
  -8 -13  -1   10.80    2.90
 -13   8  -1   18.50    1.90
 -13   8   1   19.90    3.40
   8  13   1   14.60    2.50
  -8 -13   1   14.50    2.30
 -13   8   1   19.50    2.10
 -13  10  -1    0.10    2.30
 -10 -13  -1   -1.20    1.50
  13 -10  -1    0.70    2.30
 -10 -13  -1    1.30    2.20
 -10 -13  -1    0.30    1.50
 -13  10  -1    0.90    0.90
 -13  10   1    1.00    2.70
 -13  10   1    1.30    0.90
  13 -10   1   -2.20    2.20
  10  13   1   -0.20    1.30
 -12 -13  -1    0.30    2.50
  13 -12  -1    0.90    2.30
 -12 -13  -1    1.60    1.60
 -13  12  -1    0.10    1.00
 -13  12  -1    1.90    2.10
 -12 -13  -1    0.60    1.50
 -13  12   1    3.10    2.90
 -12 -13   1    1.60    1.60
 -13  12   1    1.60    1.10
  13 -12   1    3.30    2.20
  13 -14  -1    4.10    2.50
 -14 -13  -1    2.40    2.50
 -14 -13  -1    4.60    2.00
 -13  14  -1    6.90    2.50
 -13  14  -1    5.00    1.30
 -13  14   1    2.70    1.20
  13 -14   1    2.10    2.30
 -13  14   1    4.10    2.70
 -14 -13   1    4.20    1.90
  11 -14  -1    0.60    2.10
  11 -14  -1    2.20    1.40
 -11  14  -1    3.30    2.40
 -11  14  -1    1.20    1.10
 -14 -11  -1    2.00    1.80
 -11  14   1    0.10    1.10
 -14 -11   1    1.00    1.70
  11 -14   1   -0.40    1.80
 -11  14   1   -1.30    2.50
 -14  -9  -1  104.79    9.60
   9 -14  -1   99.19    9.90
  -9  14  -1  110.59    9.40
  14   9  -1   91.69    9.40
  14   9   1   90.49    9.30
   9 -14   1   99.09    9.80
  -9  14   1  112.19    9.50
 -14  -9   1  107.39    9.70
  -9  14   1  114.69   10.30
   7 -14  -1  299.57   28.40
  -7  14  -1  340.27   28.10
 -14  -7  -1  293.17   28.10
   7 -14   1  293.37   28.30
 -14  -7   1  320.17   28.20
  -7  14   1  356.46   28.60
  -7  14   1  328.67   28.20
 -14  -5  -1   37.80    4.10
  -5  14  -1   35.20    3.90
  -5  14  -1   35.80    5.30
  14   5  -1   33.00    3.60
  14   5  -1   40.40    3.50
   5 -14  -1   31.60    4.90
  -5  14   1   30.30    3.90
   5 -14   1   29.30    4.70
 -14  -5   1   35.40    4.20
  14   5   1   41.60    3.50
  -5  14   1   40.20    4.70
  14   3  -1    9.00    1.00
  -3  14  -1    8.70    1.60
 -14  -3  -1   10.40    1.60
  -3  14  -1   12.70    3.10
  14   3  -1    9.40    1.20
   3 -14  -1    8.90    2.70
   3 -14  -1    8.90    1.80
   3 -14   1    5.90    2.60
  -3  14   1    5.20    1.50
  -3  14   1    4.90    2.80
 -14  -3   1    4.60    1.50
   1 -14  -1   91.49    8.00
 -14  -1  -1   81.99    7.70
   1 -14  -1   83.09    7.60
   1 -14  -1   83.19    8.80
  -1  14  -1   73.89    7.90
 -14  -1   1   88.09    7.80
   1 -14   1   83.89    7.60
   1 -14   1   85.79    8.60
  -1  14   1   92.89    8.90
  -1  14   1   75.49    7.90
  -1 -14  -1   69.89    7.90
 -14   1  -1   69.19    6.80
  -1 -14  -1   66.69    6.90
  -1 -14  -1   71.79    6.70
  -1 -14   1   68.29    7.60
   1  14   1   67.49    6.90
 -14   1   1   77.49    7.50
  -1 -14   1   75.19    6.60
 -14   1   1   75.49    6.70
 -14   3  -1   55.19    5.30
  -3 -14  -1   61.49    5.50
  -3 -14  -1   58.59    5.70
   3  14  -1   52.99    5.70
 -14   3  -1   61.79    6.60
  -3 -14  -1   44.70    6.50
  -3 -14   1   55.99    5.50
 -14   3   1   55.09    5.30
 -14   3   1   58.69    5.00
 -14   3   1   53.49    6.30
   3  14   1   46.10    5.70
  -5 -14  -1  157.58   13.60
   5  14  -1  133.99   13.60
 -14   5  -1  146.49   13.20
  -5 -14  -1  167.98   13.40
 -14   5   1  149.39   13.20
  -5 -14   1  153.28   13.40
   5  14   1  127.29   13.50
 -14   5   1  147.69   13.90
 -14   7  -1  125.79   11.10
  -7 -14  -1  121.39   10.70
  -7 -14  -1  106.49   10.70
 -14   7  -1  121.29   10.20
 -14   7   1  112.39   11.40
 -14   7   1  121.29   10.30
  -7 -14   1  111.69   10.60
   7  14   1   93.99   10.80
  -9 -14  -1   17.90    2.70
 -14   9  -1   22.30    3.40
   9  14  -1   17.20    2.80
  -9 -14  -1   15.10    2.50
 -14   9  -1   17.60    2.10
 -14   9   1   21.50    2.30
   9  14   1   16.20    2.70
  -9 -14   1   17.30    2.60
 -14   9   1   26.90    3.80
 -11 -14  -1  127.19   12.20
  11  14  -1  118.79   12.20
 -11 -14  -1  134.89   12.20
  14 -11  -1  127.89   12.60
 -11 -14   1  129.69   12.20
 -14  11   1  147.49   11.90
 -14  11   1  129.39   12.90
 -13 -14  -1  139.19   13.80
 -14  13  -1  141.49   14.00
 -14  13  -1  150.08   13.40
 -13 -14   1  159.38   13.80
 -14  13   1  152.68   14.20
 -14  13   1  163.68   13.50
  14 -13   1  137.09   13.90
 -14  15  -1    4.30    2.40
 -14  15  -1    4.80    1.30
 -15 -14  -1    4.00    2.00
 -14  15   1    3.70    2.90
 -15 -14   1    3.70    2.00
 -14  15   1    5.70    1.40
  14 -15   1    3.60    2.40
 -12  15  -1   83.59    8.10
  12 -15  -1   77.89    8.90
 -15 -12  -1   87.09    8.60
 -12  15  -1   89.09    9.00
 -12  15   1  104.69    9.40
  12 -15   1   85.09    8.60
 -12  15   1   88.49    8.20
 -10  15  -1    0.80    1.10
  15  10  -1    0.40    1.40
 -10  15  -1    3.00    2.50
  10 -15  -1    0.90    2.00
 -15 -10  -1    2.40    1.60
  10 -15   1    0.70    1.90
 -10  15   1    1.30    1.20
 -15 -10   1    3.00    1.70
 -10  15   1    0.90    2.60
  -8  15  -1  129.69   11.80
   8 -15  -1  123.69   12.30
  15   8  -1  123.39   11.70
  -8  15  -1  148.19   12.50
 -15  -8  -1  115.29   11.80
 -15  -8   1  136.79   12.00
   8 -15   1  119.39   12.10
  -8  15   1  133.49   11.80
  -8  15   1  141.19   12.50
  -6  15  -1  135.39   11.70
 -15  -6  -1  113.29   10.90
  -6  15  -1  117.69   10.90
  15   6  -1  133.99   10.70
   6 -15  -1  106.19   11.40
  15   6  -1  104.19   10.60
   6 -15   1  123.39   11.30
 -15  -6   1  140.19   11.10
  15   6   1  104.89   10.50
  -6  15   1  122.79   11.00
  -4  15  -1   30.40    4.00
  -4  15  -1   16.50    2.50
  15   4  -1   17.00    2.20
   4 -15  -1   23.30    3.60
 -15  -4  -1   19.60    2.50
  15   4  -1   21.40    2.10
  -4  15   1   24.00    3.70
   4 -15   1   25.70    3.30
 -15  -4   1   23.20    2.80
  -4  15   1   18.80    2.60
   2 -15  -1   10.00    1.90
 -15  -2  -1   10.30    1.60
   2 -15  -1   10.40    3.00
  -2  15  -1    8.90    1.70
  -2  15   1    2.40    2.90
 -15  -2   1    4.90    1.50
   2 -15   1    6.80    2.60
   0 -15  -1  336.17   27.40
   0 -15  -1  330.97   27.00
 -15   0  -1  296.67   27.40
   0 -15  -1  334.07   27.80
 -15   0  -1  311.17   27.10
   0 -15   1  287.77   27.60
 -15   0   1  298.17   27.10
   0 -15   1  293.67   27.00
 -15   0   1  282.87   27.40
  -2 -15  -1  131.69   10.70
  -2 -15  -1  109.09   11.60
   2  15  -1  107.89   10.90
 -15   2  -1  119.69   10.60
  -2 -15  -1  121.19   10.90
 -15   2  -1  122.69   11.10
 -15   2   1  120.99   11.30
 -15   2   1  116.39   10.60
  -2 -15   1  121.09   10.80
   2  15   1   97.29   10.90
  -4 -15  -1   32.10    3.50
   4  15  -1   27.80    3.50
 -15   4  -1   31.40    2.80
  -4 -15  -1   17.30    3.60
  -4 -15   1   15.40    3.50
 -15   4   1   27.30    3.80
 -15   4   1   24.10    2.30
 -15   4   1   21.00    2.90
   4  15   1   23.40    3.20
  -4 -15   1   22.30    3.10
  -6 -15  -1  155.28   14.90
  -6 -15  -1  167.08   14.70
 -15   6  -1  164.78   15.20
 -15   6   1  168.08   15.40
 -15   6   1  165.88   14.50
   6  15   1  148.69   15.00
  -6 -15   1  170.28   14.70
  -8 -15  -1    2.20    1.70
   8  15  -1    3.10    1.60
 -15   8  -1    1.30    0.70
  -8 -15  -1    1.00    1.50
   8  15   1    0.40    1.50
  -8 -15   1    1.00    1.50
 -15   8   1    1.60    0.80
 -15   8   1    4.30    3.10
  -8 -15   1    3.90    2.70
  10  15  -1   13.60    2.60
 -10 -15  -1   14.90    2.50
 -10 -15  -1   15.80    2.60
 -15  10  -1   20.90    3.50
 -15  10  -1   14.50    2.00
 -10 -15   1   20.80    2.70
  10  15   1   16.40    2.70
 -15  12  -1  214.78   19.20
 -12 -15  -1  227.08   19.00
  15 -12  -1  201.98   19.40
  12  15  -1  183.88   19.50
 -15  12   1  212.38   19.50
 -15  12   1  224.58   18.70
 -12 -15   1  200.58   19.00
 -15  14  -1  140.89   13.80
 -15  14  -1  152.98   13.20
 -14 -15  -1  153.28   13.70
 -15  14   1  154.18   13.30
  15 -14   1  135.99   13.80
 -15  14   1  142.39   14.10
 -14 -15   1  148.89   13.70
 -16 -15  -1    2.50    1.90
 -15  16  -1    4.20    2.50
 -15  16  -1    4.00    1.30
 -16 -15   1    1.10    2.00
 -15  16   1    1.40    2.90
 -15  16   1    0.90    1.30
 -13  16  -1   49.80    4.90
 -13  16  -1   48.70    6.20
 -16 -13  -1   45.00    5.60
 -13  16   1   51.69    6.60
  13 -16   1   41.40    5.70
 -13  16   1   51.79    5.00
 -16 -13   1   46.80    5.70
 -16 -11  -1  109.39   10.10
 -11  16  -1  106.29    9.80
 -11  16   1  107.39   10.80
 -16 -11   1  106.79   10.20
 -11  16   1  100.59    9.80
  -9  16  -1    3.80    2.80
 -16  -9  -1    3.30    1.70
   9 -16  -1    6.10    1.70
  16   9  -1    6.30    1.50
   9 -16  -1    4.50    2.40
  -9  16  -1    4.20    1.30
   9 -16   1    5.10    2.10
  -9  16   1    1.90    1.30
 -16  -9   1    0.70    1.70
  -9  16   1    3.10    2.80
 -16  -7  -1  101.69    9.00
  -7  16  -1  105.29    9.90
   7 -16  -1   84.79    9.50
  -7  16  -1   85.69    8.80
 -16  -7   1  106.69    9.10
  16   7   1   84.99    8.50
  -7  16   1   98.89    9.00
  -7  16   1  106.69    9.90
   7 -16   1   93.49    9.30
  16   5  -1   20.60    2.60
  -5  16  -1   23.40    3.20
   5 -16  -1   27.10    3.40
 -16  -5  -1   24.20    3.00
  16   5  -1   25.70    2.50
   5 -16  -1   28.20    4.00
  -5  16   1   27.50    4.10
  -5  16   1   24.20    3.20
   5 -16   1   24.90    3.60
 -16  -5   1   29.60    3.50
  -3  16  -1   16.50    2.70
   3 -16  -1   22.60    3.80
 -16  -3  -1   24.40    3.10
   3 -16  -1   24.00    2.90
  -3  16   1   21.60    2.90
  -3  16   1   23.50    3.90
 -16  -3   1   22.80    2.70
   3 -16   1   20.40    3.50
   1 -16  -1   88.39    9.10
   1 -16  -1   86.89    7.90
 -16  -1  -1   86.79    7.70
  -1  16  -1   72.59    7.90
  -1  16   1   95.19    9.30
   1 -16   1   85.99    7.50
   1 -16   1   78.59    8.80
 -16  -1   1   76.39    7.70
 -16  -1   1   71.29    8.50
  -1 -16  -1  274.97   24.80
 -16   1  -1  269.47   24.30
  -1 -16  -1  278.07   24.30
 -16   1  -1  266.67   24.00
   1  16  -1  245.98   24.30
  -1 -16   1  292.27   24.00
 -16   1   1  282.37   24.40
   1  16   1  252.57   24.30
 -16   1   1  291.67   24.00
  -1 -16   1  257.97   24.60
 -16   3  -1    9.50    1.40
  -3 -16  -1    8.00    1.90
  -3 -16  -1    6.90    3.20
  -3 -16  -1    9.20    1.60
 -16   3  -1    8.40    2.60
   3  16  -1    6.60    2.00
  -3 -16   1    6.80    1.60
 -16   3   1    4.80    2.70
 -16   3   1    8.20    1.60
  -3 -16   1    5.30    2.90
   3  16   1    4.30    1.80
   5  16  -1    2.70    1.80
 -16   5  -1    3.20    2.60
  -5 -16  -1    3.20    2.80
  -5 -16  -1    4.30    1.50
 -16   5  -1    3.00    1.10
  -5 -16  -1    4.70    1.90
  -5 -16   1    6.40    1.60
  -5 -16   1    0.00    2.70
 -16   5   1    4.60    1.30
 -16   5   1    5.60    2.90
   5  16   1    6.20    1.90
 -16   5   1    5.40    0.80
  -7 -16  -1   43.90    4.90
 -16   7  -1   44.20    6.10
  -7 -16  -1   44.50    5.10
   7  16  -1   38.10    5.20
 -16   7   1   48.30    4.20
 -16   7   1   42.50    6.40
   7  16   1   42.40    5.20
  -7 -16   1   47.70    5.00
  -9 -16  -1   77.79    8.60
  -9 -16  -1   84.69    8.50
 -16   9  -1   85.69    7.80
  -9 -16   1   94.19    8.50
   9  16   1   77.79    8.60
 -16   9   1   97.29    8.00
 -16   9   1   89.49    9.50
 -11 -16  -1  111.69   10.80
 -11 -16  -1  101.19   10.80
 -16  11  -1  113.89   10.20
 -16  11   1  126.89   10.30
 -11 -16   1  113.59   10.80
 -16  11   1  112.09   11.50
 -16  13  -1  169.48   16.50
 -13 -16  -1  171.58   16.30
 -16  13  -1  184.38   15.90
 -16  13   1  175.08   16.80
 -16  13   1  191.38   16.00
 -13 -16   1  177.18   16.40
 -16  15  -1   12.30    1.80
 -16  15  -1   11.60    2.80
 -15 -16  -1    8.20    2.60
 -16  15   1    9.40    3.10
 -15 -16   1    8.80    2.50
  16 -15   1   14.00    3.10
 -16  15   1   11.40    1.80
 -17 -16  -1    4.70    2.20
 -16  17  -1   10.10    1.80
 -16  17  -1    9.10    2.80
 -16  17   1    9.00    1.80
 -17 -16   1   10.20    2.50
 -16  17   1    8.20    3.00
 -17 -14  -1   28.80    4.20
 -14  17  -1   36.30    3.90
 -14  17  -1   40.70    4.80
 -14  17   1   33.90    3.90
 -17 -14   1   35.30    4.40
 -14  17   1   37.20    5.10
 -12  17  -1   93.29    9.40
 -17 -12  -1  103.39    9.80
 -12  17  -1  107.59   10.30
  12 -17   1   91.39    9.80
 -17 -12   1  103.69    9.90
 -12  17   1  113.39   10.60
 -12  17   1  104.39    9.50
 -10  17  -1   38.60    4.40
 -10  17  -1   39.10    6.00
 -17 -10  -1   43.80    5.00
 -10  17   1   43.60    6.10
 -10  17   1   36.60    4.40
  10 -17   1   35.90    4.90
 -17 -10   1   52.29    5.10
  -8  17  -1    4.00    2.90
  -8  17  -1    3.60    1.30
 -17  -8  -1    5.60    1.70
 -17  -8   1    0.80    1.80
  -8  17   1    1.40    1.30
  17   8   1    1.30    1.00
  -8  17   1    1.90    2.80
   8 -17   1    2.40    2.10
   6 -17  -1    6.90    1.90
  17   6  -1    4.70    0.90
   6 -17  -1    5.80    2.70
  -6  17  -1   10.00    3.30
  17   6  -1    6.40    1.00
 -17  -6  -1    5.80    1.70
  -6  17  -1    3.10    1.40
 -17  -6   1    3.90    1.80
   6 -17   1    3.20    2.20
  -6  17   1    2.60    1.40
  -6  17   1    4.40    3.10
   4 -17  -1  103.39   10.80
   4 -17  -1  122.49   10.20
 -17  -4  -1  100.89    9.90
 -17  -4   1  106.29    9.90
  -4  17   1   93.59   10.00
   4 -17   1  109.49   10.60
  -4  17   1  118.89   11.00
   2 -17  -1   58.39    5.60
   2 -17  -1   53.09    7.00
  -2  17  -1   40.70    5.30
 -17  -2  -1   52.69    5.20
  -2  17   1   58.49    7.30
  -2  17   1   45.70    6.10
 -17  -2   1   49.50    5.20
   2 -17   1   53.49    6.60
   0  17  -1  133.89   14.10
   0 -17  -1  164.58   14.20
   0 -17  -1  168.08   13.80
 -17   0  -1  145.99   14.30
   0 -17  -1  161.98   15.00
 -17   0  -1  146.09   13.80
   0  17   1  146.19   14.10
 -17   0   1  144.79   14.40
   0 -17   1  156.18   13.70
   0 -17   1  158.38   14.70
 -17   0   1  162.58   13.80
  -2 -17  -1   92.99    8.50
  -2 -17  -1   89.99    8.10
  -2 -17  -1   81.79    9.80
   2  17  -1   75.29    8.40
 -17   2  -1   81.59    8.00
 -17   2  -1   86.59    8.80
  -2 -17   1   83.29    9.20
 -17   2   1   86.89    8.90
  -2 -17   1   94.89    8.10
 -17   2   1   94.49    8.10
   2  17   1   78.19    8.40
  -4 -17  -1    6.00    1.90
  -4 -17  -1    3.50    1.60
   4  17  -1    1.40    1.80
 -17   4  -1    1.90    1.10
  -4 -17  -1    0.90    2.80
 -17   4  -1    3.50    2.70
 -17   4   1    3.90    1.30
   4  17   1    2.90    1.80
  -4 -17   1    1.70    3.30
  -4 -17   1    2.90    1.50
 -17   4   1    2.80    2.80
 -17   6  -1   99.19    9.60
   6  17  -1   77.29    9.10
  -6 -17  -1   87.99    9.20
  -6 -17  -1   85.89    8.80
 -17   6   1  103.69    9.90
  -6 -17   1  101.49    8.90
 -17   6   1  100.29    8.70
   6  17   1   90.29    9.20
  -8 -17  -1  142.39   12.10
  -8 -17  -1  136.59   12.40
 -17   8  -1  134.49   12.70
 -17   8   1  126.79   12.90
   8  17   1  107.49   12.30
 -17   8   1  134.29   11.60
  -8 -17   1  126.59   12.00
  10  17  -1    0.00    2.30
 -10 -17  -1    3.70    2.10
 -10 -17  -1    1.40    1.70
 -17  10  -1    1.80    0.80
 -17  10  -1    0.70    2.60
 -17  10   1    3.80    1.00
 -10 -17   1    4.80    2.00
 -17  10   1    5.10    3.20
 -12 -17  -1   45.30    5.70
 -17  12  -1   41.50    6.10
 -17  12  -1   47.50    4.60
 -17  12   1   53.49    6.80
 -12 -17   1   46.50    5.90
 -17  12   1   51.09    4.70
 -17  14  -1    5.70    2.50
 -14 -17  -1    3.70    2.10
 -17  14  -1    5.50    1.30
 -17  14   1    5.50    1.40
 -14 -17   1    5.30    2.40
 -17  14   1    4.10    2.70
 -17  16  -1   13.40    1.90
 -17  16  -1   13.80    3.00
 -16 -17  -1   10.10    2.60
 -17  16   1    8.90    3.30
 -16 -17   1    9.60    2.60
 -17  16   1   11.70    1.90
 -17  18  -1   35.70    3.80
 -18 -17  -1   28.40    4.10
 -17  18   1   35.40    3.90
 -18 -17   1   23.80    4.10
 -17  18   1   43.10    5.20
  18  15  -1   11.90    2.70
 -15  18  -1    5.20    1.60
 -15  18  -1    6.60    2.70
 -18 -15  -1    5.70    2.20
 -15  18   1    7.10    1.70
  15 -18   1    7.80    2.90
 -18 -15   1    5.00    2.30
 -15  18   1    8.40    3.30
 -18 -13  -1   39.90    5.30
 -13  18  -1   49.60    6.10
 -13  18  -1   44.40    4.60
 -18 -13   1   40.30    5.50
 -18 -11  -1   87.59    8.30
 -11  18  -1   80.09    7.90
  11 -18  -1   70.19    8.70
 -11  18  -1   84.69    9.10
 -11  18   1   92.69    9.20
 -18 -11   1   82.69    8.30
 -11  18   1   84.09    7.90
   9 -18  -1   13.20    2.30
 -18  -9  -1    4.90    3.60
  18   9  -1   11.80    1.70
  -9  18  -1    8.20    1.80
  -9  18  -1   12.60    3.40
 -18  -9   1   12.80    3.90
  18   9   1   13.80    2.00
   9 -18   1    8.30    2.40
  -9  18   1    8.30    1.80
  -9  18   1   11.50    3.40
  18   9   1    7.10    1.30
  18   7  -1   18.80    2.10
   7 -18  -1   16.10    2.60
 -18  -7  -1   12.20    2.30
  -7  18  -1   15.20    2.30
  -7  18  -1   19.50    3.90
  -7  18   1   13.60    2.30
   7 -18   1   18.50    3.10
 -18  -7   1   12.10    2.30
  -7  18   1   16.40    3.70
 -18  -5  -1  135.19   11.50
  -5  18  -1  112.99   11.50
   5 -18   1  115.79   11.90
 -18  -5   1  124.69   11.50
  -5  18   1  120.09   11.60
  -5  18   1  142.99   12.50
 -18  -3  -1  104.79    9.30
  -3  18  -1   91.79    9.40
  -3  18   1  114.19   10.80
 -18  -3   1   97.49    9.30
   3 -18   1   94.29   10.10
   1 -18  -1   44.70    5.10
  -1  18  -1   28.60    4.00
 -18  -1  -1   38.20    4.00
   1 -18  -1   39.10    3.70
 -18  -1  -1   35.60    4.40
   1 -18   1   31.50    4.80
  -1  18   1   31.20    4.30
 -18  -1   1   37.30    4.70
 -18  -1   1   33.50    4.10
  -1 -18  -1    3.20    1.30
   1  18  -1    3.20    1.70
 -18   1  -1    4.20    2.60
 -18   1  -1    4.50    1.30
  -1 -18  -1    1.70    2.00
 -18   1   1    2.30    2.60
  -1 -18   1    0.50    3.80
 -18   1   1    0.50    1.30
   1  18   1    2.10    1.60
  -1 -18   1    1.00    1.20
   3  18  -1    2.40    1.80
 -18   3  -1    3.10    2.60
 -18   3  -1    3.00    1.20
  -3 -18  -1    3.10    2.00
  -3 -18  -1    5.80    1.50
  -3 -18   1    7.70    1.60
 -18   3   1    6.00    1.40
   3  18   1    5.40    2.00
  -3 -18   1   -1.30    2.00
 -18   3   1    8.90    3.00
 -18   5  -1    9.30    1.50
  -5 -18  -1    4.90    3.30
  -5 -18  -1    8.10    1.90
 -18   5  -1   11.40    2.90
   5  18  -1    7.70    2.30
  -5 -18  -1    9.50    2.40
  -5 -18   1   12.70    2.00
 -18   5   1    9.70    1.60
   5  18   1    6.90    2.20
 -18   5   1   10.80    3.30
  -7 -18  -1  162.38   14.60
 -18   7  -1  166.98   15.20
  -7 -18  -1  166.58   15.00
 -18   7   1  149.79   15.30
 -18   7   1  162.98   14.10
  -7 -18   1  153.38   14.60
 -18   9  -1   73.19    8.10
  -9 -18  -1   74.89    7.30
  -9 -18  -1   73.79    7.60
 -18   9   1   68.69    8.60
  -9 -18   1   73.09    7.40
 -18   9   1   71.29    6.70
 -11 -18  -1   13.40    2.70
 -18  11  -1   10.10    1.40
 -18  11   1   10.30    3.60
 -18  11   1   10.60    1.60
 -13 -18  -1   11.30    2.60
 -18  13  -1   11.60    1.50
 -13 -18   1    9.10    2.60
 -18  13   1    6.10    3.30
 -18  13   1    9.60    1.60
 -15 -18  -1   11.20    2.50
 -15 -18   1   12.10    2.70
 -18  15   1    9.20    1.70
 -18  15   1   11.30    3.30
 -18  17  -1   -0.10    2.00
 -17 -18  -1    1.60    2.10
 -18  17  -1    2.40    1.30
 -17 -18   1   -0.90    2.20
 -18  17   1    1.00    1.20
 -18  17   1   -0.30    2.60
 -19 -18  -1    1.90    2.10
 -18  19  -1    2.80    2.10
 -18  19  -1    3.60    1.40
 -18  19   1    0.60    2.60
 -19 -18   1    0.50    2.20
 -18  19   1    1.60    1.30
 -16  19  -1   23.80    4.40
 -16  19  -1   33.80    3.70
 -19 -16  -1   23.40    3.80
 -19 -16   1   24.80    3.80
 -16  19   1   36.10    4.80
 -16  19   1   33.90    3.70
 -19 -14  -1    0.30    1.90
  19  14  -1    3.00    2.10
 -14  19  -1    2.40    1.40
 -14  19  -1    1.20    2.50
 -14  19   1    3.20    3.00
 -14  19   1    3.20    1.50
 -12  19  -1   29.90    3.90
 -12  19  -1   38.90    4.90
 -19 -12   1   36.80    4.30
 -12  19   1   38.10    5.10
 -12  19   1   28.60    4.00
 -10  19  -1    4.90    1.60
 -19 -10  -1    5.70    1.90
  19  10  -1    6.30    1.50
 -10  19  -1    4.60    3.00
 -10  19   1    7.30    3.30
 -10  19   1    4.90    1.70
  19  10   1   10.10    1.50
 -19 -10   1    4.80    2.00
 -19  -8  -1    5.20    1.80
  19   8  -1    4.80    1.10
  -8  19  -1    6.10    1.60
   8 -19  -1    4.90    2.90
  -8  19  -1    2.40    3.30
   8 -19  -1    4.20    2.00
 -19  -8   1    3.70    1.80
  -8  19   1    3.00    3.30
  -8  19   1    3.00    1.50
   6 -19  -1   23.00    4.00
  -6  19  -1   21.00    2.80
 -19  -6  -1   21.30    2.70
 -19  -6   1   15.60    2.60
  -6  19   1   17.30    2.70
  -6  19   1   23.20    4.10
 -19  -4  -1  107.49    9.70
  -4  19  -1   86.69    9.70
  -4  19   1  125.49   11.30
 -19  -4   1  103.79    9.70
 -19  -2  -1   50.09    4.90
  -2  19  -1   35.40    5.00
 -19  -2   1   50.09    6.20
 -19  -2   1   49.60    4.90
  -2  19   1   40.20    5.10
   0  19  -1    0.80    1.50
   0 -19  -1    0.00    1.20
   0 -19  -1   -2.40    5.30
 -19   0  -1   -0.90    2.50
   0 -19  -1    1.00    1.90
 -19   0  -1    0.20    1.20
 -19   0   1   -2.20    2.60
 -19   0   1   -0.80    1.30
   0  19   1   -0.60    1.50
  -2 -19  -1   22.10    4.40
 -19   2  -1   34.50    4.20
  -2 -19  -1   32.30    3.60
 -19   2  -1   24.20    3.30
   2  19  -1   27.80    3.70
  -2 -19  -1   29.60    3.80
 -19   2   1   26.80    4.10
 -19   2   1   25.40    3.40
  -2 -19   1   27.70    3.40
   2  19   1   26.20    3.60
 -19   4  -1   47.20    6.10
   4  19  -1   43.90    5.20
 -19   4  -1   42.20    4.50
  -4 -19   1   48.90    4.90
   4  19   1   43.80    5.40
 -19   4   1   50.79    6.40
 -19   4   1   45.00    4.60
 -19   6  -1    6.90    3.00
  -6 -19  -1    6.70    2.40
  -6 -19  -1    5.60    1.80
   6  19  -1    3.20    2.00
   6  19   1    5.80    2.20
 -19   6   1    1.40    3.30
  -6 -19   1    5.20    1.70
 -19   6   1    4.00    1.30
 -19   8  -1   58.59    7.50
  -8 -19  -1   67.09    6.60
  -8 -19  -1   69.49    7.20
  -8 -19   1   59.09    6.60
 -19   8   1   61.39    7.90
 -10 -19  -1   51.59    6.70
 -19  10  -1   40.20    6.60
 -19  10   1   55.79    4.90
 -19  10   1   50.49    7.30
 -12 -19  -1    5.90    2.30
 -19  12  -1    6.80    2.90
 -19  12  -1    9.10    1.30
 -19  12   1   10.00    3.50
 -12 -19   1    8.40    2.40
 -19  12   1    8.90    1.50
 -19  14  -1   85.69    7.50
 -14 -19  -1   77.19    8.40
 -19  14   1   75.09    7.90
 -14 -19   1   85.29    8.60
 -19  14   1   86.09    9.00
 -16 -19  -1   71.69    8.00
 -19  16  -1   71.69    7.10
 -19  16   1   74.69    8.60
 -19  16   1   86.79    8.10
 -16 -19   1   77.79    8.10
 -18 -19  -1   -0.20    2.20
 -19  18  -1    0.40    1.20
 -18 -19   1   -0.40    2.30
 -19  18   1    1.90    2.60
 -19  18   1    1.30    1.20
 -17  20  -1    3.10    1.50
 -17  20  -1    2.80    2.40
 -20 -17  -1    2.10    2.40
 -20 -17   1    4.10    2.30
 -17  20   1    4.60    2.70
 -17  20   1    5.90    1.60
 -20 -15  -1    8.90    2.60
 -15  20  -1   10.00    2.90
 -15  20  -1   11.90    2.00
 -15  20   1   11.10    2.00
 -20 -15   1    6.50    2.40
 -15  20   1    9.60    3.20
 -13  20  -1    1.00    1.90
 -20 -13  -1    1.00    1.90
  20  13  -1    1.80    1.80
 -13  20  -1    2.10    3.20
 -13  20   1   -0.10    2.90
 -20 -13   1    3.70    2.10
 -13  20   1    0.20    1.40
 -11  20  -1    3.40    1.50
 -20 -11  -1    0.80    1.80
 -11  20  -1    2.40    2.90
 -11  20   1    4.10    1.70
 -20 -11   1    1.90    1.90
 -11  20   1    6.00    3.20
  20  11   1    1.40    1.30
  -9  20  -1   17.50    2.60
 -20  -9  -1   18.00    2.80
  -9  20  -1   21.90    4.20
  20   9  -1   20.60    2.30
 -20  -9   1   15.10    2.70
   9 -20   1   21.70    3.50
  -9  20   1   25.20    5.00
  -9  20   1   15.90    2.60
   7 -20  -1    0.50    2.00
 -20  -7  -1   -0.10    1.50
  -7  20  -1    1.60    1.40
 -20  -7   1    1.20    1.60
  -7  20   1    0.10    3.60
  -7  20   1    0.00    1.30
 -20  -5  -1   86.79    8.90
  -5  20  -1   84.59    9.00
  -5  20   1  114.19   10.60
  -5  20   1   96.89    9.30
 -20  -5   1   97.89    9.00
  -3  20  -1   16.20    2.80
 -20  -3  -1   17.50    2.60
   3 -20  -1   21.80    3.70
 -20  -3   1   20.10    3.70
  -3  20   1   21.90    2.90
 -20  -3   1   27.50    2.90
  -1  20  -1    0.50    1.70
 -20  -1  -1    1.40    1.40
 -20  -1  -1    2.00    2.60
   1 -20  -1    2.50    2.20
   1 -20   1    1.00    5.10
 -20  -1   1    0.80    2.70
 -20  -1   1    2.30    1.40
  -1  20   1    0.80    1.60
   1  20  -1    5.20    2.10
 -20   1  -1    7.00    1.60
  -1 -20  -1    7.40    1.60
  -1 -20  -1    8.20    2.50
 -20   1  -1    3.90    2.80
   1  20   1    7.30    2.10
 -20   1   1    8.00    2.90
 -20   1   1    8.00    1.70
  -1 -20   1    4.40    3.20
  -1 -20   1   10.40    1.60
   3  20  -1   95.59   10.30
 -20   3  -1  118.09   10.60
 -20   3  -1  105.29    9.60
  -3 -20  -1  121.59    9.80
 -20   3   1  107.39   10.70
 -20   3   1   93.99    9.60
   3  20   1   93.39   10.30
  -3 -20   1  108.09    9.80
 -20   5  -1   52.69    6.00
 -20   5  -1   61.29    7.40
  -5 -20  -1   70.49    6.40
  -5 -20  -1   80.99    7.40
   5  20  -1   56.39    6.80
 -20   5   1   65.49    7.70
   5  20   1   60.89    6.90
 -20   5   1   63.69    6.20
  -5 -20   1   72.29    6.40
  -7 -20  -1    9.50    2.30
  -7 -20  -1   14.70    3.10
 -20   7  -1   11.20    3.40
  -7 -20   1   18.40    2.50
 -20   7   1   13.00    3.80
  -9 -20  -1   18.00    3.90
 -20   9  -1   15.80    3.50
 -20   9   1   15.60    4.00
 -20  11  -1    4.30    2.80
 -11 -20  -1    4.80    2.00
 -11 -20   1    3.40    2.10
 -20  11   1    5.70    1.20
 -13 -20  -1   11.40    2.70
 -20  13  -1   13.70    1.60
 -20  13  -1   11.60    2.90
 -20  13   1   15.90    3.70
 -13 -20   1   15.50    2.80
 -20  13   1   12.60    1.80
 -20  15  -1   30.40    3.10
 -15 -20  -1   28.00    3.90
 -15 -20   1   26.30    3.90
 -20  15   1   32.60    3.30
 -20  15   1   21.80    4.10
 -20  17  -1   32.80    3.50
 -17 -20  -1   26.30    4.00
 -20  17   1   27.70    4.50
 -17 -20   1   28.90    4.30
 -20  17   1   35.20    3.60
 -21 -16  -1   14.80    3.20
 -21 -16   1   11.00    2.70
 -21 -14  -1   -0.40    1.90
 -14  21  -1    0.80    2.40
 -14  21  -1    2.00    1.40
 -14  21   1    0.50    1.50
  21  14   1    1.30    1.70
 -14  21   1    0.90    2.90
 -21 -14   1    2.10    2.10
 -12  21  -1    0.60    3.10
 -21 -12  -1    0.10    2.00
 -12  21  -1    1.30    1.40
  21  12  -1    0.50    1.40
 -12  21   1    1.60    1.50
 -12  21   1    1.50    3.20
  21  12   1   -0.80    1.30
 -21 -12   1   -1.00    1.90
 -10  21  -1   77.19    7.90
  21  10  -1   86.59    7.50
 -21 -10  -1   71.99    8.10
 -10  21   1   79.99    7.90
 -21 -10   1   77.79    8.20
 -10  21   1   93.89    9.70
  -8  21  -1   63.59    6.10
 -21  -8  -1   58.09    6.20
 -21  -8   1   47.60    6.20
  -8  21   1   57.69    6.10
  -8  21   1   70.29    8.00
 -21  -6  -1    2.90    1.60
  -6  21  -1    2.50    1.60
  -6  21   1    1.10    1.50
 -21  -6   1    1.90    1.60
  -6  21   1    2.50    3.80
  -4  21  -1   14.00    2.50
   4 -21  -1   20.90    3.10
  -4  21   1   14.40    2.70
 -21  -4   1   11.20    3.90
 -21  -2  -1    0.80    1.40
   2 -21  -1    1.30    2.20
 -21  -2  -1   -1.90    2.60
  -2  21  -1    0.40    1.60
 -21  -2   1    0.20    2.80
  -2  21   1    2.20    1.70
 -21  -2   1   -1.10    1.40
 -21   0  -1    8.40    2.80
   0  21  -1    3.50    1.80
   0 -21  -1    6.50    2.50
 -21   0  -1    3.10    1.50
   0  21   1    5.80    1.90
 -21   0   1    3.90    1.50
 -21   0   1    5.30    2.80
 -21   2  -1   47.90    6.40
  -2 -21  -1   57.69    6.30
  -2 -21  -1   50.99    5.20
   2  21  -1   46.00    5.80
 -21   2  -1   47.50    5.10
  -2 -21   1   58.69    5.20
 -21   2   1   47.00    5.20
 -21   2   1   53.99    6.60
 -21   4  -1   73.49    7.30
  -4 -21  -1   97.79    8.50
 -21   4  -1   77.39    8.50
   4  21  -1   69.59    8.10
  -4 -21  -1   91.09    7.70
 -21   4   1   75.69    8.90
   4  21   1   72.29    8.20
  -4 -21   1   85.89    7.60
 -21   4   1   70.79    7.40
  -6 -21  -1    4.60    1.80
 -21   6  -1    2.90    3.00
  -6 -21  -1    9.70    2.80
 -21   6   1    4.40    1.40
 -21   6   1    4.50    3.40
  -6 -21   1    3.80    1.70
 -21   8  -1   10.10    3.40
  -8 -21   1    8.00    2.80
 -21   8   1    7.50    3.60
 -21  10  -1   30.90    4.80
 -10 -21  -1   38.50    5.00
 -21  10   1   39.60    5.40
 -10 -21   1   41.40    4.90
 -12 -21  -1    3.60    2.10
 -21  12  -1    0.90    2.50
 -12 -21   1    4.80    2.10
 -21  12   1    1.60    0.90
 -21  12   1    0.00    3.30
 -14 -21  -1   21.00    3.30
 -21  14   1   22.20    2.70
 -21  14   1   18.60    4.00
 -14 -21   1   20.50    3.40
 -16 -21  -1    2.90    2.40
 -21  16   1    6.40    2.80
 -16 -21   1    7.30    2.70
 -13  22  -1    1.00    2.80
  22  13  -1    4.10    1.60
 -22 -13  -1    3.40    2.50
 -13  22  -1    0.80    1.40
 -13  22   1   -0.20    3.20
 -22 -13   1   -0.50    2.80
 -13  22   1    2.60    1.60
  22  13   1    3.50    1.80
 -11  22  -1    7.70    1.80
 -22 -11  -1    2.50    1.90
 -22 -11   1    1.90    1.90
 -11  22   1    1.80    3.30
 -11  22   1    5.80    1.80
  -9  22  -1   38.20    4.60
 -22  -9  -1   29.50    4.30
  -9  22   1   52.99    6.30
  -9  22   1   46.00    4.80
 -22  -9   1   39.90    4.90
 -22  -7  -1   23.40    3.20
  -7  22  -1   33.20    4.00
  -7  22   1   35.60    5.30
  -7  22   1   19.80    3.20
 -22  -7   1   27.80    3.40
 -22  -5  -1    2.50    1.60
  -5  22  -1    0.20    1.60
 -22  -5   1    3.70    1.70
  -5  22   1    2.30    1.60
 -22  -3  -1   28.00    3.70
  -3  22  -1   28.50    3.60
 -22  -3  -1   21.80    4.10
 -22  -3   1   25.90    3.20
 -22  -3   1   27.60    4.30
  -3  22   1   26.70    3.60
 -22  -1  -1   32.40    4.60
  -1  22  -1   31.40    4.10
 -22  -1  -1   32.00    4.00
   1 -22  -1   46.00    5.30
  -1  22   1   33.00    4.40
 -22  -1   1   32.10    4.60
 -22  -1   1   32.90    4.00
  -1 -22  -1    7.00    1.60
  -1 -22  -1    8.20    2.80
 -22   1  -1    6.80    1.60
   1  22  -1    7.10    2.80
 -22   1  -1    6.30    2.90
 -22   1   1    9.10    5.80
 -22   1   1    4.70    1.60
  -1 -22   1    5.70    1.40
   1  22   1    5.40    2.10
   3  22  -1   42.10    5.90
  -3 -22  -1   67.79    6.50
 -22   3  -1   53.89    6.60
  -3 -22  -1   53.49    5.30
 -22   3  -1   41.80    5.10
   3  22   1   48.00    6.00
  -3 -22   1   59.49    5.20
 -22   3   1   48.10    5.20
  -5 -22  -1   10.10    2.00
 -22   5  -1    9.40    1.60
 -22   5  -1   13.40    3.40
 -22   5   1    9.60    1.70
 -22   5   1    4.10    6.40
  -5 -22   1    7.40    1.90
 -22   7  -1    4.50    3.20
  -7 -22   1    2.50    2.20
 -22   7   1    3.70    3.50
  -9 -22  -1   29.10    3.70
 -22   9   1   28.50    5.00
  -9 -22   1   27.30    3.60
 -11 -22  -1   46.50    5.70
 -22  11   1   47.40    7.10
 -11 -22   1   47.30    5.70
 -13 -22  -1    2.20    2.20
 -22  13   1    1.40    3.00
 -13 -22   1    6.20    2.50
 -23 -12  -1    1.40    2.30
 -12  23   1    1.20    3.20
 -23 -12   1    2.90    2.10
 -23 -10  -1   20.30    3.10
 -10  23  -1   24.50    3.10
 -10  23   1   27.10    4.70
 -10  23   1   20.40    3.00
 -23 -10   1   14.40    2.80
 -23  -8  -1    7.60    2.10
  -8  23  -1   12.60    3.60
  -8  23   1   15.00    4.50
  -8  23   1   10.60    2.10
 -23  -8   1   11.20    2.40
 -23  -6  -1   -0.40    1.60
  -6  23  -1    0.80    1.50
 -23  -6   1   -1.30    1.60
  -6  23   1   -0.70    1.40
 -23  -4  -1    6.30    3.20
  -4  23  -1    4.50    2.00
 -23  -4  -1    4.40    1.90
 -23  -4   1   10.30    3.50
  -4  23   1    7.10    2.00
 -23  -4   1    8.30    1.90
 -23  -2  -1   36.90    4.10
 -23  -2  -1   28.10    5.10
  -2  23  -1   29.40    3.90
  -2  23   1   29.70    4.00
 -23  -2   1   30.00    4.80
 -23  -2   1   29.10    3.90
 -23   0  -1   38.00    5.80
 -23   0  -1   39.00    4.20
   0  23  -1   36.30    5.20
 -23   0   1   40.70    5.20
 -23   0   1   31.60    4.40
   0  23   1   35.90    4.70
  -2 -23  -1   -0.20    1.40
   2  23  -1   -1.40    1.70
 -23   2  -1   -0.30    2.70
 -23   2  -1   -0.40    1.20
 -23   2   1    0.20    3.10
  -2 -23   1   -0.70    1.30
 -23   2   1    0.50    1.30
 -23   4  -1    1.20    2.90
  -4 -23  -1    0.50    1.50
 -23   4  -1    1.60    1.20
 -23   4   1   -0.60    3.00
 -23   4   1    1.10    1.40
  -4 -23   1   -1.40    1.40
 -23   6  -1    2.10    3.00
 -23   6  -1    1.90    1.10
 -23   6   1   -0.10    3.40
  -6 -23   1    0.60    1.60
 -23   6   1    1.40    1.20
  -8 -23  -1   -1.40    1.70
 -23   8  -1    0.20    2.80
  -8 -23   1    0.80    1.70
 -23   8   1    0.40    3.40
 -10 -23  -1   24.50    3.60
 -10 -23   1   36.40    4.40
 -23  10   1   25.90    4.60
 -12 -23  -1    8.30    2.40
 -12 -23   1    5.20    2.30
 -23  12   1    6.20    3.20
 -24 -11  -1    0.20    1.90
 -24 -11   1    1.90    1.90
 -24  -9  -1   12.60    2.50
 -24  -9   1   12.40    2.60
  -9  24   1   15.50    2.70
  -9  24   1   19.00    4.50
 -24  -7  -1    0.90    1.90
  -7  24  -1    0.00    1.60
 -24  -7   1    0.40    1.70
  -7  24   1   -0.40    1.50
  -5  24  -1    3.40    1.90
 -24  -5  -1    7.70    3.40
 -24  -5  -1    3.30    1.80
 -24  -5   1    2.80    1.70
 -24  -5   1    4.50    3.50
  -5  24   1    5.60    1.80
  -3  24  -1    2.80    1.90
 -24  -3  -1    6.20    1.90
 -24  -3  -1    7.50    3.20
 -24  -3   1    5.70    1.80
  -3  24   1    7.20    2.00
 -24  -3   1    6.20    3.40
 -24  -1  -1   43.70    6.20
 -24  -1  -1   47.90    4.90
  -1  24  -1   46.10    5.40
 -24  -1   1   43.70    4.80
 -24  -1   1   42.30    6.40
  -1  24   1   37.50    5.10
  -1 -24  -1   18.80    2.30
 -24   1  -1   15.40    3.30
 -24   1  -1   17.20    3.60
 -24   1   1   17.70    3.70
 -24   1   1   19.20    2.50
  -3 -24  -1    0.90    1.50
 -24   3  -1    1.90    3.90
 -24   3  -1    0.80    1.10
 -24   3   1    0.60    3.10
  -3 -24   1    0.40    1.30
 -24   3   1    0.40    1.30
 -24   5  -1   13.70    4.30
 -24   5  -1   10.10    1.70
 -24   5   1   13.80    2.00
 -24   5   1   18.30    4.00
 -24   7  -1    5.70    3.70
  -7 -24  -1   11.80    2.20
  -7 -24   1    8.20    2.00
 -24   7   1    9.50    3.80
  -9 -24  -1    9.10    2.20
 -24   9   1    6.10    3.70
  -9 -24   1    7.00    2.10
 -11 -24  -1   -0.40    2.10
 -11 -24   1    3.20    2.10
 -24  11   1    0.40    3.10
 -25  -8  -1    0.50    2.60
  -6  25  -1   26.30    3.90
 -25  -6  -1   25.10    3.40
 -25  -6  -1   17.30    4.10
 -25  -6   1   27.10    3.30
  -6  25   1   26.10    3.70
 -25  -6   1   18.80    4.50
 -25  -4  -1   -0.80    1.60
  -4  25  -1   -0.30    1.60
 -25  -4  -1    3.30    3.10
 -25  -4   1   -0.60    1.50
  -4  25   1    1.10    2.70
 -25  -4   1   -1.90    3.20
 -25  -2  -1    4.10    2.90
 -25  -2  -1    5.60    1.90
  -2  25  -1    5.50    2.10
 -25  -2   1    6.90    1.80
 -25  -2   1    5.80    3.20
  -2  25   1    5.10    1.90
 -25   0  -1    4.60    2.90
 -25   0  -1    2.30    1.50
 -25   0   1    1.30    1.40
 -25   0   1    2.10    3.00
  -2 -25  -1   -0.50    1.40
 -25   2  -1    0.60    1.20
 -25   2  -1   -0.80    2.70
  -2 -25   1    0.40    1.30
 -25   2   1    0.00    3.10
 -25   2   1   -0.70    1.30
 -25   4  -1    8.80    1.60
 -25   4  -1   15.40    3.40
  -4 -25   1   11.10    1.90
 -25   4   1    8.40    1.70
 -25   4   1    8.00    3.50
  -6 -25  -1   49.60    5.00
 -25   6  -1   40.50    6.40
  -6 -25   1   51.19    4.90
 -25   6   1   35.10    4.40
 -25   6   1   45.40    6.80
  -8 -25  -1    1.40    1.80
 -25   8  -1   -1.00    2.80
 -25   8   1    0.80    3.30
  -8 -25   1    0.70    1.70
 -26  -3  -1    0.40    2.90
 -26  -3  -1    2.10    1.60
 -26  -3   1    0.40    3.00
 -26  -3   1    0.60    1.40
 -26  -1  -1    3.70    1.50
 -26  -1  -1    3.70    2.80
 -26  -1   1    2.20    2.90
 -26  -1   1    3.20    1.50
 -26   1  -1    0.50    1.30
 -26   1  -1    0.80    2.70
 -26   1   1    2.70    1.30
 -26   1   1    0.60    3.10
 -26   3  -1    0.40    2.80
 -26   3  -1    1.80    1.20
  -3 -26  -1    0.90    1.50
 -26   3   1   -1.90    2.90
 -26   3   1    1.80    1.30
  -3 -26   1    0.30    1.40
   0   0  -2 9654.53  858.91
   0   0   2 9098.59  834.42
   0   0   2 9999.00  859.11
   1  -1  -2  508.55   40.00
  -1   1   2  426.86   40.00
   1   1   2  451.05   40.00
   1  -1   2  431.96   40.00
  -1   1   2  458.45   40.00
   1   1   2  500.25   40.00
  -1  -1   2  428.16   40.00
   0  -2  -2  338.47   27.40
   0   2  -2  322.47   27.30
   2   0   2  314.57   27.30
   0  -2   2  297.67   27.30
   0   2   2  291.87   27.30
  -2   0   2  309.87   27.30
   2   2  -2  115.59   10.60
  -2   2  -2  112.79   10.60
  -2   2  -2  130.09   10.60
   2   2  -2  120.39   10.60
   2  -2  -2  117.49   10.60
   2  -2  -2  128.89   10.70
   2  -2  -2  128.49   10.60
  -2  -2  -2  117.59   10.60
  -2   2   2  114.29   10.70
  -2  -2   2  125.59   10.60
  -2  -2   2  107.79   10.60
   2   2   2  120.09   10.60
  -2   2   2  112.69   10.60
   2   2   2  128.39   10.60
   1  -3  -2  137.29   11.00
   3   1  -2  117.99   10.80
   1  -3  -2  118.09   10.80
  -3  -1  -2  111.99   10.80
  -1   3  -2  133.69   10.80
   1  -3  -2  123.99   10.80
   1  -3   2  113.59   10.80
  -3  -1   2  126.49   10.80
  -3  -1   2  113.59   10.80
   3   1   2  125.89   10.80
  -1   3   2  115.79   10.90
  -1   3   2  134.49   10.90
   3  -1  -2  105.29    9.00
   3  -1  -2  113.69    9.10
  -1  -3  -2   98.89    9.00
   1   3  -2  102.59    9.00
   3  -1  -2  105.99    9.00
   1   3  -2   89.69    9.00
  -1  -3  -2  113.09    9.10
  -3   1  -2   91.99    8.90
  -3   1   2   88.79    8.90
   3  -1   2  110.79    8.90
  -3   1   2  108.49    9.00
   1   3   2  106.09    9.00
  -3   1   2   96.19    9.10
   1   3   2   91.49    9.10
   3   3  -2  359.46   29.30
   3  -3  -2  331.67   29.20
   3   3  -2  325.17   29.30
   3  -3  -2  354.46   29.40
  -3  -3  -2  325.67   29.30
   3  -3  -2  334.27   29.30
  -3   3   2  310.77   29.30
  -4  -2  -2  177.68   15.20
   2  -4  -2  162.98   15.10
  -2   4  -2  177.18   15.10
  -4  -2  -2  156.68   15.10
   2  -4  -2  175.08   15.30
   2  -4  -2  160.48   15.10
   2  -4   2  169.98   15.10
  -4  -2   2  174.68   15.10
   4   2   2  183.88   15.20
  -4  -2   2  182.18   15.10
   4   0  -2  231.58   18.40
  -4   0  -2  191.48   18.30
   4   0  -2  206.88   18.40
   0  -4  -2  213.38   18.40
   0   4  -2  226.28   18.40
   0   4   2  183.78   18.50
  -4   0   2  206.78   18.40
   4   0   2  210.88   18.30
  -4   0   2  223.28   18.50
  -4   0   2  191.48   18.40
   0   4   2  219.08   18.40
   2   4  -2  827.92   71.79
   4  -2  -2  865.91   71.89
  -2  -4  -2  920.51   71.89
   4  -2  -2  733.33   71.79
  -2  -4   2  812.92   71.79
   2   4   2  821.22   71.89
  -4   2   2  772.72   71.79
   2   4   2  825.12   71.79
  -4  -4  -2  919.61   87.29
   4   4  -2 1058.99   87.29
   4  -4  -2  966.20   87.29
   4  -4  -2  938.61   87.19
   4  -4  -2 1052.79   87.29
  -4   4   2 1062.49   87.39
   3  -5  -2   55.09    4.80
   5   3  -2   59.59    5.00
  -5  -3  -2   52.29    4.80
   3  -5  -2   57.99    5.30
   3  -5  -2   47.20    4.70
  -3   5   2   51.19    5.20
   5   3   2   48.60    4.70
  -5  -3   2   52.99    4.90
   1  -5  -2  205.08   17.70
  -5  -1  -2  186.68   17.50
  -1   5  -2  198.68   17.50
   5   1  -2  213.08   17.60
  -1   5   2  189.48   17.80
  -1   5   2  217.98   17.60
  -5  -1   2  210.38   17.60
  -5  -1   2  194.98   17.60
   5   1   2  210.48   17.50
   1  -5   2  175.58   17.50
   5  -1  -2  632.34   57.09
  -1  -5  -2  649.43   57.19
   1   5  -2  652.83   57.09
   1   5   2  637.54   57.19
  -5   1   2  636.44   57.19
  -5   1   2  635.84   57.09
  -5   1   2  711.73   57.09
   1   5   2  679.33   57.19
  -1  -5   2  649.43   57.09
   5  -3  -2 1363.36  120.19
  -3  -5  -2 1398.76  120.19
  -5   3   2 1316.67  120.19
   3   5   2 1427.66  120.19
   5  -5  -2  142.19   11.50
   5  -5  -2  126.89   11.40
  -5  -5  -2  143.49   11.50
  -5  -5  -2  117.19   11.70
   5  -5  -2  130.59   11.80
  -5  -5   2  127.29   11.60
  -5   5   2  110.69   11.80
  -5   5   2  134.19   11.50
   4  -6  -2   49.00    4.60
   6   4  -2   43.70    4.60
   4  -6  -2   57.49    4.70
  -6  -4  -2   50.89    4.70
   4  -6  -2   46.70    5.20
   6   4  -2   51.99    4.80
  -4   6   2   56.99    5.40
   6   4   2   52.29    4.70
  -6  -2  -2  429.16   36.40
   6   2  -2  449.16   36.50
   2  -6  -2  392.26   36.50
  -2   6   2  452.35   36.50
   6   2   2  371.86   36.40
  -6  -2   2  432.96   36.50
  -2   6   2  389.76   36.60
   6   0  -2    5.30    1.00
   0   6  -2    6.60    0.90
   0  -6  -2    4.00    0.90
   0  -6  -2    5.90    1.60
  -6   0  -2    5.60    0.70
  -6   0   2    9.60    1.70
  -6   0   2    7.70    0.90
   0   6   2    8.30    1.50
  -2  -6  -2  151.98   13.60
   6  -2  -2  163.18   13.90
   2   6  -2  169.78   13.60
   6  -2  -2  168.18   13.60
   2   6   2  144.49   13.80
  -2  -6   2  139.49   13.60
   2   6   2  136.59   13.60
  -6   2   2  140.69   13.80
  -6   2   2  168.98   13.60
   6  -4  -2   47.20    4.10
  -4  -6  -2   36.00    4.80
   4   6  -2   45.20    4.30
  -4  -6  -2   43.50    4.20
   4   6  -2   43.70    4.30
   6  -4  -2   48.00    4.80
  -6   4   2   46.50    4.90
  -4  -6   2   45.50    4.30
   4   6   2   41.00    4.20
  -6   4   2   40.30    4.10
  -6  -6  -2  165.88   14.70
   6   6  -2  160.98   14.80
   6  -6  -2  164.08   15.00
   6   6   2  155.68   14.70
  -6   6   2  170.28   14.60
  -6   6   2  179.28   15.10
   5  -7  -2   48.60    5.30
   7   5  -2   46.40    4.60
  -7  -5  -2   51.99    4.70
   5  -7  -2   56.39    4.70
   7   5  -2   49.70    4.80
   7   5  -2   43.20    4.90
   7   5   2   45.40    4.60
  -7  -5   2   55.89    5.10
  -5   7   2   51.89    5.50
   3  -7  -2  688.23   67.19
   3  -7  -2  777.92   67.09
  -7  -3  -2  760.02   66.99
   7   3  -2  768.22   67.09
   3  -7  -2  745.23   66.99
  -7  -3   2  859.91   67.09
  -3   7   2  864.81   67.19
  -3   7   2  752.42   67.19
   7   3   2  695.73   66.99
   1  -7  -2  205.38   19.10
  -1   7  -2  209.38   18.80
  -1   7  -2  200.18   18.60
   7   1  -2  199.98   18.70
  -7  -1  -2  195.88   18.60
  -1   7   2  233.58   19.00
   7   1   2  236.08   18.60
   1  -7   2  205.68   18.60
  -7  -1   2  226.58   18.70
   7  -1  -2   87.89    8.40
  -1  -7  -2  100.99    9.00
   1   7  -2   95.89    8.60
  -7   1  -2   89.39    8.30
   7  -1  -2   93.59    8.50
  -1  -7  -2   89.89    8.50
   1   7  -2  104.19    8.50
  -7   1   2  107.19    8.40
  -7   1   2   93.89    8.50
  -7   1   2   98.99    8.90
   1   7   2   93.79    8.60
   1   7   2   88.99    8.90
  -1  -7   2   88.79    8.50
   7  -3  -2  155.58   12.80
  -3  -7  -2  141.29   12.90
   3   7  -2  150.28   13.00
   7  -3  -2  156.48   12.80
  -3  -7  -2  153.18   13.30
   7  -3  -2  154.18   13.20
   3   7  -2  151.78   12.90
  -7   3   2  130.09   13.20
   3   7   2  130.09   13.30
  -3  -7   2  136.19   12.90
  -7   3   2  134.89   12.80
   5   7  -2   63.79    6.10
   7  -5  -2   70.69    5.90
   7  -5  -2   68.79    5.90
   5   7  -2   69.99    6.20
  -5  -7  -2   69.69    6.10
  -5  -7  -2   53.89    6.60
   7  -5  -2   62.59    6.50
  -7   5   2   63.59    6.70
   5   7   2   58.09    6.00
  -5  -7   2   67.99    6.20
  -7   5   2   63.49    5.90
  -7  -7  -2  121.59   10.70
   7  -7  -2  108.29   11.00
   7   7  -2  111.39   10.80
  -7  -7   2  134.99   10.80
  -7   7   2  135.09   11.20
   7   7   2  107.09   10.80
  -8  -6  -2  155.78   13.80
   6  -8  -2  140.69   14.10
  -6   8  -2  175.38   13.80
  -6   8   2  163.08   13.80
  -6   8   2  138.59   14.10
   4  -8  -2  151.08   13.80
  -8  -4  -2  160.18   13.40
   8   4  -2  157.98   13.50
  -8  -4   2  154.28   13.50
  -4   8   2  131.59   13.80
  -4   8   2  150.88   13.50
   8   2  -2  344.87   33.80
   2  -8  -2  410.36   33.90
  -2   8  -2  378.66   33.80
   8   2  -2  405.26   33.90
   2  -8  -2  349.47   34.10
  -8  -2  -2  387.46   33.80
  -2   8  -2  388.56   33.90
   8   2   2  384.56   33.80
  -2   8   2  364.26   34.00
   2  -8   2  420.06   34.00
  -2   8   2  380.76   34.10
  -8  -2   2  422.66   33.90
   8   0  -2  143.79   12.30
   0  -8  -2  145.99   12.90
  -8   0  -2  136.59   12.30
   0   8  -2  141.19   12.40
   0   8  -2  122.79   12.50
   0  -8  -2  127.39   12.50
   8   0  -2  153.18   12.40
   0  -8   2  147.99   12.80
  -8   0   2  157.18   12.50
   0  -8   2  128.29   12.30
  -8   0   2  139.09   12.90
  -8   0   2  141.19   12.30
   0   8   2  135.29   12.80
   0   8   2  140.19   12.60
   8  -2  -2   12.20    1.50
  -2  -8  -2   12.20    1.70
   2   8  -2   13.70    1.70
  -8   2  -2   13.30    1.30
  -2  -8  -2   14.60    2.60
   2   8  -2    9.90    1.70
   8  -2  -2   15.30    1.90
  -8   2   2   16.20    2.50
  -8   2   2   13.50    1.70
  -8   2   2   16.70    1.60
   2   8   2   12.40    1.70
  -2  -8   2   15.00    1.70
   2   8   2   12.50    2.50
  -4  -8  -2   86.29    8.20
   8  -4  -2   85.89    8.00
  -4  -8  -2   75.69    8.60
   8  -4  -2   77.49    8.50
   8  -4  -2   96.59    8.00
   4   8   2   89.99    8.20
  -4  -8   2   98.29    8.20
  -8   4   2   96.19    8.70
  -8   4   2   96.69    8.10
   8  -6  -2  494.45   40.50
   6   8  -2  431.46   40.70
   8  -6  -2  460.85   40.80
  -6  -8  -2  486.95   40.60
  -8   6   2  446.26   40.80
  -8   6   2  427.56   40.50
  -6  -8   2  493.45   40.60
   8   8  -2   42.90    4.60
   8  -8  -2   40.30    5.00
   8   8  -2   38.30    4.40
  -8  -8  -2   45.20    4.40
  -8  -8   2   49.10    4.70
  -8   8   2   52.09    4.30
  -8   8   2   41.30    5.20
  -9  -7  -2  315.37   29.10
  -7   9   2  346.27   29.40
   5  -9  -2   32.40    4.80
  -5   9  -2   39.00    3.80
   5  -9  -2   41.80    3.90
  -5   9  -2   41.00    4.50
  -3   9  -2  134.39   11.50
   9   3  -2  118.99   11.40
   9   3  -2  116.89   11.50
   3  -9  -2  116.09   11.80
   3  -9  -2  122.99   11.50
  -9  -3  -2  123.89   11.40
   9   3   2  145.69   11.30
  -3   9   2  148.69   11.60
   1  -9  -2  394.16   33.90
   9   1  -2  412.06   33.60
   1  -9  -2  376.36   33.70
  -1   9  -2  390.06   33.60
  -1   9  -2  367.36   33.70
  -9  -1  -2  400.16   33.50
  -1   9   2  370.46   33.90
   1  -9   2  412.66   33.80
   1  -9   2  342.97   33.50
  -9  -1   2  427.56   33.70
  -1   9   2  340.87   33.70
  -9  -1   2  369.46   33.60
   9  -1  -2   49.30    4.50
   1   9  -2   45.40    4.70
  -1  -9  -2   50.39    5.70
   9  -1  -2   52.89    4.70
  -1  -9  -2   44.60    4.80
  -9   1   2   56.99    4.80
  -1  -9   2   49.50    4.70
  -1  -9   2   46.50    5.30
   1   9   2   51.99    7.80
   1   9   2   43.30    4.80
  -9   1   2   53.99    5.60
   3   9  -2  274.87   25.10
   9  -3  -2  308.17   25.00
  -9   3  -2  310.47   24.90
  -3  -9  -2  284.57   25.20
   9  -3  -2  306.47   25.00
  -3  -9  -2  266.27   25.40
  -3  -9   2  276.47   25.10
  -9   3   2  260.97   25.30
  -9   3   2  294.27   25.10
   3   9   2  261.97   25.20
  -5  -9  -2  494.15   45.70
   9  -5  -2  534.05   45.50
   9  -5  -2  479.35   45.80
  -9   5  -2  563.84   45.50
  -9   5   2  560.04   45.90
  -9   5   2  537.65   45.50
   5   9   2  471.95   45.70
   7   9  -2  442.06   41.70
   9  -7  -2  450.55   41.90
  -7  -9  -2  488.65   41.70
  -7  -9   2  533.95   41.70
  -9   7   2  459.05   41.90
   9  -9  -2   11.80    2.40
  -9  -9  -2    7.80    2.20
  -9   9  -2   12.10    1.50
   9   9  -2    8.30    1.70
  -9  -9  -2   11.20    1.70
   9   9   2   10.30    1.60
  -9   9   2   12.50    1.60
  -9  -9   2   14.50    2.10
  -9   9   2   13.30    2.70
 -10  -8  -2  300.07   24.10
  10   8  -2  244.68   24.00
   8 -10  -2  252.47   24.10
 -10  -8   2  278.47   24.00
  -8  10   2  280.47   24.30
  10   6  -2  297.97   29.50
  -6  10  -2  359.36   29.60
  -6  10  -2  358.56   29.50
 -10  -6  -2  302.97   29.40
   6 -10   2  334.07   29.50
  -6  10   2  356.76   29.80
  10   4  -2   49.80    4.70
 -10  -4  -2   44.90    4.70
  -4  10  -2   55.59    4.80
  10   4  -2   51.09    4.60
   4 -10  -2   44.60    5.40
   4 -10  -2   54.39    4.80
  -4  10  -2   56.49    5.60
  -4  10   2   49.10    4.90
   4 -10   2   45.60    5.00
  -4  10   2   43.70    5.70
 -10  -4   2   50.29    5.00
   2 -10  -2   77.49    7.50
  -2  10  -2   71.09    7.50
 -10  -2  -2   88.89    7.30
  10   2  -2   88.59    7.30
  -2  10   2   70.89    7.50
 -10  -2   2   84.39    7.60
  -2  10   2   76.59    8.20
   2 -10   2   87.69    7.90
   0  10  -2   19.40    2.50
  10   0  -2   21.10    2.20
  10   0  -2   24.10    2.70
   0 -10  -2   20.40    2.70
   0  10  -2   20.30    2.50
 -10   0   2   29.90    3.30
   0 -10   2   25.80    3.70
 -10   0   2   24.10    2.20
   0  10   2   26.70    3.80
   0  10   2   23.90    2.80
   0 -10   2   22.60    2.50
  10  -2  -2  134.89   11.10
   2  10  -2  135.89   11.30
  -2 -10  -2  130.89   12.20
  -2 -10  -2  139.59   11.40
   2  10  -2  124.19   11.40
 -10   2   2  133.59   11.20
 -10   2   2  106.59   11.70
  -2 -10   2  110.29   11.30
 -10   2   2  118.39   11.30
  -4 -10  -2  355.06   32.80
 -10   4  -2  367.06   32.60
 -10   4  -2  371.16   32.60
  10  -4  -2  407.86   32.70
   4  10  -2  350.06   32.80
  10  -4  -2  375.86   32.60
   4  10   2  332.97   32.90
  -4 -10   2  408.06   32.80
 -10   4   2  387.46   33.40
 -10   4   2  372.46   32.70
  10  -6  -2  327.17   31.70
 -10   6  -2  388.96   31.40
  -6 -10  -2  368.26   31.60
  10  -6  -2  351.36   31.40
 -10   6   2  343.37   31.40
 -10   6   2  371.16   31.80
 -10   8  -2   42.10    3.50
  10  -8  -2   32.20    4.10
   8  10  -2   27.00    3.80
  10  -8  -2   38.10    3.50
  -8 -10  -2   32.40    3.80
   8  10   2   35.20    3.80
 -10 -10  -2   17.70    2.30
 -10  10  -2   19.10    2.20
  10 -10  -2   17.40    2.90
  10 -10  -2   23.30    2.40
  10  10  -2   16.10    2.40
 -10 -10   2   17.50    2.60
  10  10   2   14.30    2.20
 -10  10   2   17.40    2.30
 -10  10   2   22.40    3.50
  -9  11  -2   16.50    2.10
  11   9  -2   13.20    2.10
   9 -11  -2   18.60    2.80
   9 -11   2   16.80    2.50
  -9  11   2   19.70    3.30
 -11  -9   2   10.10    2.20
  -9  11   2   15.10    2.00
  -7  11  -2  334.17   26.90
   7 -11  -2  268.47   27.00
 -11  -7  -2  293.07   26.80
  11   7  -2  284.77   26.80
   7 -11   2  287.07   26.80
 -11  -7   2  340.87   26.90
  -7  11   2  322.77   27.20
  11   5  -2  268.97   22.50
  11   5  -2  228.68   22.30
  11   5  -2  271.87   22.30
   5 -11  -2  225.88   22.60
 -11  -5  -2  267.17   22.30
  -5  11   2  265.07   22.50
 -11  -5   2  255.57   22.40
  -5  11   2  242.88   22.70
  11   3  -2   41.50    4.20
   3 -11  -2   35.40    3.90
  11   3  -2   36.80    3.80
  -3  11  -2   37.10    4.00
  11   3  -2   40.20    3.70
   3 -11  -2   38.00    4.80
 -11  -3  -2   40.00    3.70
  -3  11   2   37.90    4.00
   3 -11   2   42.00    4.50
  11   3   2   38.80    3.60
  -3  11   2   40.60    4.80
 -11  -3   2   42.10    4.20
   1 -11  -2   59.49    5.60
 -11  -1  -2   55.59    5.20
  -1  11  -2   52.49    5.60
  11   1  -2   64.79    5.60
  11   1  -2   60.99    5.30
   1 -11  -2   58.39    6.30
  -1  11   2   58.39    6.30
   1 -11   2   67.19    6.10
   1 -11   2   51.69    5.30
 -11  -1   2   61.29    5.60
  -1  11   2   54.49    5.60
  -1 -11  -2  313.27   30.50
  -1 -11  -2  331.37   30.00
  11  -1  -2  376.76   29.90
  11  -1  -2  302.97   29.80
 -11   1   2  358.06   29.80
  -1 -11   2  336.57   30.20
 -11   1   2  363.76   30.20
 -11   1   2  364.16   29.90
   1  11   2  352.36   30.30
  -1 -11   2  345.17   29.90
   1  11   2  297.57   30.10
  -3 -11  -2   46.70    6.10
  11  -3  -2   56.99    5.20
  11  -3  -2   51.39    4.90
  -3 -11  -2   46.10    5.30
 -11   3   2   62.79    5.20
  -3 -11   2   60.99    5.30
  -3 -11   2   49.90    5.80
   3  11   2   54.69    5.40
 -11   3   2   58.19    6.00
  -5 -11  -2   49.40    6.20
  -5 -11  -2   63.99    5.70
   5  11  -2   49.90    5.70
  11  -5  -2   64.59    5.40
 -11   5  -2   63.69    5.20
  -5 -11   2   49.30    5.60
 -11   5   2   60.29    5.30
 -11   5   2   44.20    6.30
  -7 -11  -2   73.79    7.90
 -11   7  -2   86.99    7.50
  11  -7  -2   69.89    8.30
  11  -7  -2   89.79    7.60
 -11   7   2   81.39    8.60
 -11   7   2   91.79    7.60
  -7 -11   2   86.49    8.00
   9  11  -2   36.20    4.60
  -9 -11  -2   45.20    4.60
 -11   9  -2   49.30    4.20
  11  -9  -2   32.80    5.30
 -11   9   2   40.80    5.80
 -11   9   2   50.79    4.30
  -9 -11   2   41.00    4.90
 -11 -11  -2   81.09    7.10
  11 -11  -2   67.09    7.70
  11  11  -2   70.69    7.20
 -11  11   2   75.59    7.00
 -11 -11   2   75.69    7.40
 -11  11   2   73.89    8.10
 -12 -10  -2  106.99    9.50
 -10  12  -2  109.29    9.20
  10 -12  -2   85.99    9.70
 -12 -10  -2   96.69    9.30
  12  10   2   92.19    9.20
 -10  12   2  112.19   10.10
 -12  -8  -2   63.39    6.00
  12   8  -2   55.99    6.10
  -8  12  -2   64.09    6.70
   8 -12  -2   51.69    6.60
 -12  -8  -2   65.49    6.30
 -12  -8   2   73.29    6.40
  -8  12   2   74.69    7.10
  -6  12  -2  174.48   14.00
 -12  -6  -2  148.99   13.90
  12   6  -2  169.78   13.90
  12   6  -2  147.99   13.90
 -12  -6   2  156.88   14.10
  -6  12   2  151.08   14.50
  -6  12   2  165.28   14.10
   6 -12   2  134.39   14.10
 -12  -4  -2   28.10    3.00
   4 -12  -2   29.50    4.40
  -4  12  -2   34.80    3.40
  12   4  -2   30.00    3.20
  12   4  -2   30.10    3.00
   4 -12  -2   29.30    3.30
 -12  -4   2   36.10    3.60
  -4  12   2   35.80    4.70
   4 -12   2   32.80    3.90
  -4  12   2   33.20    3.40
  12   4   2   26.00    2.80
   2 -12  -2   42.20    5.30
   2 -12  -2   41.80    4.50
  12   2  -2   48.80    4.10
  12   2  -2   51.29    4.70
 -12  -2  -2   43.10    4.10
  12   2  -2   43.00    4.20
  -2  12  -2   45.10    4.50
   2 -12   2   45.90    5.20
 -12  -2   2   43.30    4.60
  -2  12   2   39.00    4.60
  -2  12   2   47.00    5.40
   0 -12  -2  326.57   27.30
   0  12  -2  287.77   26.90
   0 -12  -2  319.37   26.90
  12   0  -2  305.77   26.60
   0  12   2  324.37   27.20
   0  12   2  279.67   26.90
 -12   0   2  304.07   27.10
   0 -12   2  285.97   26.60
  -2 -12  -2  173.48   16.50
  12  -2  -2  199.98   16.40
 -12   2  -2  174.28   16.50
  12  -2  -2  162.38   16.20
   2  12   2  177.88   16.60
  -2 -12   2  180.38   16.30
 -12   2   2  185.78   16.80
 -12   2   2  202.78   16.40
 -12   2   2  202.78   16.20
   2  12   2  207.48   17.00
  -2 -12   2  161.38   16.70
  -4 -12  -2   62.09    7.60
   4  12  -2   60.39    7.00
  12  -4  -2   82.49    6.80
  12  -4  -2   78.79    6.60
 -12   4  -2   67.69    6.70
  -4 -12  -2   79.19    7.10
 -12   4   2   73.79    7.70
  -4 -12   2   72.39    7.70
   4  12   2   68.59    7.10
 -12   4   2   72.19    6.80
 -12   4   2   83.79    6.70
  12  -6  -2  148.09   12.30
  -6 -12  -2  129.89   12.60
 -12   6  -2  143.89   12.20
  12  -6  -2  147.69   12.30
  -6 -12   2  134.79   12.60
 -12   6   2  125.19   12.30
 -12   6   2  136.99   13.10
  12  -8  -2   55.79    7.20
   8  12  -2   55.99    6.70
  12  -8  -2   76.89    6.30
 -12   8  -2   71.69    6.30
  -8 -12  -2   67.59    6.70
  -8 -12   2   78.69    6.90
 -12   8   2   66.29    7.70
 -12   8   2   77.89    6.40
   8  12   2   58.89    6.70
  12 -10  -2   46.80    4.10
 -10 -12  -2   35.00    4.40
  12 -10  -2   34.90    4.80
 -10 -12  -2   32.00    4.70
 -12  10  -2   45.10    4.00
 -10 -12   2   38.50    4.80
 -12  10   2   43.60    4.20
 -12  10   2   43.10    5.20
  12 -12  -2   34.00    4.40
 -12  12  -2   33.80    3.50
 -12 -12  -2   27.20    3.80
 -12 -12  -2   27.80    3.70
  12 -12  -2   39.00    3.60
 -12 -12   2   33.00    4.00
 -12  12   2   39.80    4.90
 -12  12   2   30.20    3.60
 -11  13  -2  207.08   18.50
 -13 -11  -2  199.08   18.70
 -11  13   2  217.78   18.70
  13   9  -2   43.70    4.70
 -13  -9  -2   48.60    4.60
   9 -13  -2   41.20    5.50
 -13  -9  -2   48.30    5.00
  -9  13   2   47.00    4.70
 -13  -9   2   43.00    5.10
  -9  13   2   46.70    6.00
  13   7  -2   25.50    2.70
 -13  -7  -2   20.10    2.60
   7 -13  -2   22.00    3.40
   7 -13  -2   26.90    3.00
 -13  -7  -2   19.20    2.70
  -7  13  -2   21.00    2.80
  13   7  -2   20.20    2.70
  13   7   2   19.20    2.40
  -7  13   2   30.40    3.80
  -7  13   2   28.60    3.00
 -13  -5  -2   25.70    3.30
  -5  13  -2   28.50    3.10
   5 -13  -2   25.10    3.60
  13   5  -2   21.00    2.80
  13   5  -2   29.00    2.70
 -13  -5  -2   24.90    2.70
   5 -13  -2   27.80    3.20
  13   5   2   20.70    2.50
  -5  13   2   26.70    3.10
  -5  13   2   31.60    3.80
 -13  -5   2   31.60    3.40
 -13  -3  -2   28.40    2.70
  -3  13  -2   29.00    3.20
  13   3  -2   29.70    2.90
 -13  -3  -2   31.10    3.30
  13   3  -2   28.70    2.70
   3 -13  -2   28.60    4.40
  -3  13   2   23.00    3.70
   3 -13   2   23.40    3.80
 -13  -3   2   21.50    3.00
 -13  -1  -2   31.50    3.40
  13   1  -2   28.70    2.90
  13   1  -2   34.60    3.70
  -1  13  -2   31.40    3.50
  13   1  -2   28.50    3.00
   1 -13  -2   29.70    4.10
   1 -13  -2   31.30    3.50
   1 -13   2   37.10    4.60
  -1  13   2   34.40    4.10
   1 -13   2   26.80    3.10
 -13  -1   2   30.90    3.90
  -1  13   2   28.00    3.60
 -13  -1   2   34.30    3.50
  -1 -13  -2  288.07   26.40
 -13   1  -2  313.17   26.20
 -13   1  -2  309.07   26.40
  13  -1  -2  295.67   26.00
  -1 -13  -2  295.87   26.80
  -1 -13   2  275.47   26.10
  -1 -13   2  267.67   26.50
 -13   1   2  292.57   26.10
 -13   1   2  300.47   26.60
   1  13   2  275.37   26.40
 -13   1   2  332.37   26.40
   1  13   2  326.77   26.80
  13  -3  -2  125.99   10.60
  -3 -13  -2  122.19   11.10
   3  13  -2  110.29   11.20
 -13   3  -2  112.79   10.80
 -13   3   2  134.89   10.70
   3  13   2  108.79   11.10
 -13   3   2  117.09   11.50
 -13   3   2  128.89   10.90
  -3 -13   2  116.49   11.10
  -5 -13  -2    1.50    2.40
  13  -5  -2    1.50    0.70
   5  13  -2    0.30    1.40
 -13   5  -2    0.70    0.80
  13  -5  -2    2.40    1.00
  -5 -13  -2    0.10    1.30
 -13   5   2    1.20    0.70
  -5 -13   2    1.50    1.30
  -5 -13   2    0.50    2.10
   5  13   2    0.30    1.30
 -13   5   2    2.20    2.50
 -13   5   2    0.70    1.00
   7  13  -2   66.79    7.20
  -7 -13  -2   77.59    7.20
 -13   7  -2   77.29    6.60
  -7 -13   2   67.29    7.10
 -13   7   2   67.69    8.10
 -13   7   2   77.19    6.70
 -13   9  -2  237.98   18.90
  -9 -13  -2  203.28   19.20
   9  13  -2  182.68   19.30
  -9 -13  -2  219.38   19.30
  13  -9  -2  204.38   19.60
 -13   9   2  231.98   19.00
  -9 -13   2  220.78   19.30
 -13   9   2  208.58   19.80
  13 -11  -2   25.20    3.70
 -11 -13  -2   24.30    3.00
  13 -11  -2   29.00    2.90
 -13  11  -2   27.20    2.70
 -11 -13  -2   21.50    3.00
 -13  11   2   20.30    2.80
 -11 -13   2   18.10    3.00
 -13  11   2   22.80    4.20
 -13 -13  -2   42.40    5.10
 -13  13  -2   49.00    4.40
  13 -13  -2   50.29    6.20
  13 -13  -2   53.69    4.50
 -13 -13  -2   36.40    4.70
 -13  13   2   35.60    4.40
 -13  13   2   46.00    5.70
 -13 -13   2   33.30    5.10
 -14 -12  -2  121.09   11.70
 -12  14  -2  130.09   11.40
 -12  14   2  119.69   11.50
 -12  14   2  129.29   12.40
  12 -14   2  125.79   11.80
 -14 -12   2  129.09   11.80
 -14 -10  -2  129.19   12.50
 -10  14  -2  151.48   12.40
 -14 -10  -2  139.39   12.40
  10 -14  -2  131.09   12.90
 -14 -10   2  137.39   12.60
 -10  14   2  133.19   13.20
 -10  14   2  133.79   12.40
  14   8  -2   27.20    3.20
   8 -14  -2   34.50    3.50
  -8  14  -2   36.30    4.20
  -8  14  -2   27.80    3.10
   8 -14  -2   30.30    4.00
 -14  -8  -2   26.00    3.10
 -14  -8  -2   21.80    3.00
  14   8  -2   22.50    3.20
  14   8   2   22.10    2.80
 -14  -8   2   30.80    3.40
  -8  14   2   23.40    3.20
  -8  14   2   31.10    4.10
  14   6  -2   25.60    3.20
  -6  14  -2   30.60    3.40
   6 -14  -2   33.90    4.10
 -14  -6  -2   28.60    3.60
 -14  -6  -2   27.40    3.10
  14   6  -2   33.00    3.10
  -6  14   2   36.90    5.10
   6 -14   2   26.40    4.00
 -14  -6   2   38.40    3.90
  -6  14   2   31.90    3.50
  14   6   2   23.80    2.80
 -14  -4  -2  368.56   33.90
  -4  14  -2  355.86   34.10
  14   4  -2  401.36   33.90
   4 -14  -2  369.26   34.50
  14   4  -2  360.96   33.90
 -14  -4  -2  389.36   34.10
  -4  14   2  351.06   34.20
  -4  14   2  438.56   34.50
   4 -14   2  396.86   34.30
 -14  -4   2  441.36   34.10
  14   2  -2   41.10    4.00
  14   2  -2   45.10    3.90
   2 -14  -2   43.70    5.70
 -14  -2  -2   43.90    4.30
   2 -14  -2   45.50    4.60
  -2  14   2   41.20    5.70
  -2  14   2   32.10    4.40
 -14  -2   2   41.00    4.50
   2 -14   2   40.00    5.40
   0 -14  -2   47.50    5.20
  14   0  -2   51.29    4.60
   0 -14  -2   47.40    6.60
 -14   0  -2   47.90    4.90
   0 -14   2   54.69    6.00
   0  14   2   47.70    5.30
 -14   0   2   55.59    6.10
   0 -14   2   48.40    4.80
   0  14   2   59.89    6.50
  -2 -14  -2  194.48   18.60
   2  14  -2  193.68   18.40
  -2 -14  -2  204.68   18.20
 -14   2  -2  212.78   18.00
 -14   2   2  219.78   18.00
  -2 -14   2  175.28   18.30
   2  14   2  201.38   18.20
 -14   2   2  208.68   17.80
 -14   2   2  210.68   18.40
  -2 -14   2  194.08   17.90
  -4 -14  -2   65.69    6.60
 -14   4  -2   67.79    6.20
  -4 -14  -2   56.09    7.40
   4  14  -2   55.39    6.70
 -14   4  -2   69.49    6.90
 -14   4   2   63.59    7.40
 -14   4   2   75.79    6.10
   4  14   2   59.29    6.70
 -14   4   2   72.69    6.40
  -4 -14   2   67.09    6.40
  -6 -14  -2  133.19   11.50
   6  14  -2  121.89   11.60
 -14   6   2  127.79   11.20
  -6 -14   2  120.59   11.40
 -14   6   2  130.19   12.20
   6  14   2  113.19   11.60
 -14   8  -2  268.97   23.90
  -8 -14  -2  260.37   24.30
 -14   8   2  290.47   24.80
  -8 -14   2  305.07   24.30
   8  14   2  239.58   24.40
 -14  10  -2  185.28   14.90
  10  14  -2  150.18   15.80
 -10 -14  -2  154.08   15.20
  14 -10  -2  157.78   15.70
 -10 -14  -2  160.08   15.20
 -14  10   2  195.08   15.90
 -10 -14   2  180.68   15.30
  10  14   2  146.99   15.60
 -12 -14  -2    1.10    1.60
  12  14  -2    3.10    1.70
 -14  12  -2    4.50    1.10
 -12 -14  -2    1.60    1.70
  14 -12  -2    1.10    3.20
 -12 -14  -2    0.20    2.50
  14 -12  -2    3.30    1.30
 -14  12   2    4.00    1.20
 -14  12   2    4.80    3.20
 -12 -14   2    3.60    2.00
 -14  14  -2    8.40    1.50
  14 -14  -2    9.70    1.80
 -14 -14  -2    7.40    3.30
 -14 -14  -2    1.50    3.20
 -14  14   2    8.80    1.60
 -14  14   2    7.10    3.20
  15  13  -2    9.90    2.20
 -13  15  -2   12.50    1.80
 -15 -13  -2    9.10    2.30
  13 -15  -2   13.20    2.00
 -15 -13  -2    8.30    2.10
 -15 -13   2   11.60    2.60
 -13  15   2    9.00    1.80
 -13  15   2   13.70    3.50
 -15 -11  -2   90.59    9.00
 -11  15  -2   92.59    8.70
 -11  15  -2   98.19    9.40
 -15 -11  -2   87.39    8.80
 -11  15   2   95.39    8.80
 -11  15   2  100.59    9.90
 -15  -9  -2    8.60    2.00
  -9  15  -2   12.10    1.80
   9 -15  -2   15.80    2.10
  -9  15  -2   15.10    3.20
   9 -15  -2   14.60    3.00
  15   9  -2   13.60    2.00
 -15  -9  -2   12.10    1.90
  15   9   2    8.90    1.70
  -9  15   2   10.70    1.90
 -15  -9   2   11.20    2.30
  -9  15   2   12.40    3.30
   9 -15   2   15.30    2.50
  15   7  -2    8.80    1.50
  -7  15  -2    8.40    3.00
  15   7  -2    6.50    1.30
 -15  -7  -2    5.50    1.30
  -7  15  -2    4.90    1.40
   7 -15  -2    8.80    1.80
   7 -15  -2    5.00    2.60
 -15  -7  -2    3.70    1.60
  15   7   2    6.70    1.10
  -7  15   2    8.70    1.70
 -15  -7   2    7.50    1.90
  -7  15   2    8.20    3.00
   7 -15   2    9.20    2.20
   5 -15  -2  141.99   13.20
  -5  15  -2  140.59   12.50
  15   5  -2  156.78   12.30
 -15  -5  -2  140.39   12.30
 -15  -5  -2  149.69   12.60
  15   5  -2  128.99   12.30
 -15  -5   2  130.79   12.60
  -5  15   2  134.19   12.60
   5 -15   2  118.59   12.80
  -5  15   2  135.29   13.20
   3 -15  -2  304.67   26.80
  -3  15  -2  280.17   26.80
 -15  -3  -2  294.87   26.60
  15   3  -2  287.17   26.50
  15   3  -2  297.87   26.50
   3 -15  -2  283.57   27.20
 -15  -3   2  344.77   26.70
   3 -15   2  336.57   27.00
  -3  15   2  286.77   26.80
   1 -15  -2   22.30    3.90
  -1  15  -2   24.90    2.90
 -15  -1  -2   21.80    2.90
   1 -15  -2   25.60    2.90
  15   1  -2   22.20    2.20
 -15  -1   2   22.90    2.70
   1 -15   2   17.20    2.50
  -1  15   2   21.80    3.80
 -15  -1   2   23.50    3.50
   1 -15   2   22.20    3.70
  -1  15   2   17.90    2.80
   1  15  -2   38.60    4.90
 -15   1  -2   45.60    4.10
  -1 -15  -2   42.00    6.00
  -1 -15  -2   45.40    5.00
  -1 -15   2   35.10    4.00
 -15   1   2   38.00    4.20
   1  15   2   42.50    6.10
   1  15   2   35.40    4.50
 -15   1   2   36.70    5.30
  -1 -15   2   33.20    5.30
   3  15  -2   16.30    2.30
  -3 -15  -2    9.80    3.20
 -15   3   2    6.00    2.90
  -3 -15   2    7.70    1.60
  -3 -15   2    3.80    2.70
 -15   3   2    8.90    1.10
   3  15   2    9.00    2.00
 -15   3   2    8.60    1.60
   5  15  -2   47.60    6.10
  -5 -15  -2   61.59    6.20
  -5 -15  -2   60.79    6.00
   5  15   2   52.69    6.20
  -5 -15   2   60.89    5.90
 -15   5   2   62.99    5.70
 -15   5   2   64.49    7.10
  -7 -15  -2   61.09    5.90
  -7 -15  -2   54.09    5.90
  -7 -15   2   59.49    5.80
 -15   7   2   55.29    7.20
 -15   7   2   58.39    5.40
   7  15   2   44.70    5.90
 -15   9  -2   87.19    7.30
   9  15  -2   70.79    8.10
  -9 -15  -2   68.19    7.90
  -9 -15  -2   80.49    7.90
  -9 -15   2   78.29    7.90
 -15   9   2   86.29    7.40
 -15   9   2   85.79    9.10
 -15  11  -2   13.60    1.70
 -11 -15  -2   11.20    2.30
  11  15  -2   10.60    2.40
 -11 -15  -2    9.10    2.20
  15 -11  -2   19.90    2.30
 -15  11   2   15.40    1.90
  11  15   2   14.20    2.40
 -11 -15   2   12.60    2.50
 -15  11   2   15.50    3.80
 -15  13  -2   10.10    1.50
 -13 -15  -2   12.80    3.40
 -13 -15   2    7.40    2.40
 -15  13   2    8.80    1.70
 -15  13   2   12.80    3.70
 -15  15  -2   60.99    5.80
 -15 -15  -2   59.29    6.50
 -15 -15   2   58.99    6.60
 -15  15   2   57.09    7.30
 -15  15   2   60.09    5.90
 -16 -14  -2   18.70    3.10
 -14  16  -2   28.20    3.00
 -14  16   2   25.00    4.30
 -16 -14   2   20.20    3.30
 -14  16   2   22.00    2.80
 -12  16  -2   38.10    4.30
  12 -16  -2   32.50    4.60
 -16 -12  -2   31.40    4.30
  12 -16  -2   38.20    3.90
 -12  16  -2   28.70    3.50
 -16 -12   2   25.00    3.90
 -12  16   2   32.50    4.80
 -12  16   2   26.60    3.70
 -10  16  -2   -0.20    2.50
  10 -16  -2    1.40    1.30
  16  10  -2    3.00    1.50
 -10  16  -2    2.10    1.20
  16  10  -2    1.70    1.40
 -16 -10  -2    0.80    1.60
 -10  16   2    2.60    1.30
 -16 -10   2    1.10    1.70
  10 -16   2    2.20    1.80
 -10  16   2    1.20    3.00
  16  10   2    1.10    0.90
   8 -16  -2   28.50    3.20
 -16  -8  -2   19.90    2.60
  -8  16  -2   15.30    2.40
  -8  16  -2   26.30    3.80
  16   8  -2   20.00    2.70
  -8  16   2   18.40    2.60
   8 -16   2   20.10    3.00
  -8  16   2   18.10    3.70
 -16  -8   2   21.00    2.90
   6 -16  -2    0.90    1.50
  16   6  -2    1.50    0.90
  16   6  -2    2.40    1.10
   6 -16  -2    0.50    2.40
  -6  16  -2    0.80    1.20
 -16  -6  -2    2.10    1.50
   6 -16   2    6.10    2.10
  -6  16   2    5.50    3.00
 -16  -6   2    2.80    1.50
  -6  16   2    2.30    1.40
   4 -16  -2  180.48   16.60
  16   4  -2  191.98   15.60
 -16  -4  -2  186.18   15.90
  16   4  -2  176.78   15.60
  -4  16   2  150.68   16.00
 -16  -4   2  168.28   15.90
  -4  16   2  176.98   16.60
   2 -16  -2  117.29   10.30
  -2  16  -2   93.69   10.20
   2 -16  -2  122.39   11.30
 -16  -2  -2  113.49   10.10
 -16  -2   2  105.29   10.80
  -2  16   2  121.09   11.20
   2 -16   2  101.69   10.70
 -16  -2   2  109.39   10.10
 -16   0  -2    9.00    1.60
   0  16  -2    7.80    3.20
 -16   0  -2   12.20    2.70
   0 -16  -2    9.70    3.60
   0 -16   2    6.60    2.90
   0  16   2   14.30    3.60
 -16   0   2   13.30    3.00
 -16   0   2   11.10    1.80
   0  16   2    8.70    2.10
   0 -16   2    7.60    1.40
  -2 -16  -2   30.20    3.50
   2  16  -2   28.10    3.40
  -2 -16  -2   21.80    4.30
  -2 -16  -2   29.60    3.80
 -16   2  -2   27.90    3.20
 -16   2  -2   33.40    3.80
  -2 -16   2   26.00    3.20
 -16   2   2   24.60    4.00
 -16   2   2   26.30    3.30
  -2 -16   2   21.30    3.90
   2  16   2   24.00    3.50
  -4 -16  -2  157.68   15.20
  -4 -16  -2  159.48   15.00
 -16   4   2  179.28   14.90
   4  16   2  151.08   15.30
  -4 -16   2  176.88   15.00
 -16   4   2  168.48   15.60
 -16   6  -2   30.70    3.30
   6  16  -2   32.30    4.10
  -6 -16  -2   36.00    4.20
  -6 -16  -2   37.70    4.10
 -16   6   2   29.00    4.60
   6  16   2   26.80    3.90
 -16   6   2   33.50    3.10
 -16   6   2   27.00    3.50
  -6 -16   2   28.30    3.50
  -8 -16  -2   10.60    2.10
   8  16  -2    8.70    2.50
  -8 -16  -2    5.90    2.10
  -8 -16   2   10.30    2.10
 -16   8   2   13.30    3.60
   8  16   2   10.20    2.30
 -16   8   2   11.70    1.50
  10  16  -2    6.50    2.10
 -10 -16  -2    5.40    1.90
 -10 -16  -2    7.30    1.90
 -10 -16  -2    0.70    2.50
 -16  10  -2    7.10    1.10
 -16  10   2    5.20    3.50
 -10 -16   2    0.20    3.40
 -16  10   2    5.40    1.20
  10  16   2    5.20    1.90
 -10 -16   2    6.20    2.00
 -16  12  -2    2.20    1.00
 -12 -16  -2    3.80    2.20
 -12 -16   2    1.80    2.00
 -16  12   2    4.40    3.30
 -16  12   2    1.20    1.20
 -14 -16  -2    9.00    2.30
 -14 -16  -2   12.10    2.40
 -16  14  -2   13.30    1.70
 -16  14   2   10.60    3.70
 -14 -16   2    6.40    2.30
 -16  14   2    9.10    1.80
 -16  16  -2   79.99    7.10
 -16  16   2   74.99    7.20
 -16  16   2   73.79    8.70
 -16 -16   2   65.89    7.80
 -15  17  -2   51.89    5.00
 -17 -15  -2   45.80    5.70
 -15  17   2   47.00    5.10
 -15  17   2   50.49    6.90
 -17 -15   2   43.20    6.00
  17  13  -2    0.30    1.80
 -17 -13  -2    2.00    1.90
  13 -17  -2    2.00    1.60
 -13  17  -2   -0.70    1.20
 -13  17   2   -0.40    1.20
 -17 -13   2    0.30    2.00
 -17 -11  -2    7.10    1.90
  11 -17  -2    7.00    3.10
 -11  17  -2    4.40    1.60
  11 -17   2    5.80    2.00
 -11  17   2    7.90    3.30
 -11  17   2    5.00    1.60
 -17 -11   2    7.10    2.20
  -9  17  -2  114.19   10.20
 -17  -9  -2   97.79    9.30
  -9  17  -2   96.39    9.20
  -9  17   2  103.89   10.30
   9 -17   2   82.39    9.40
  -9  17   2   99.19    9.30
 -17  -9   2  100.69    9.50
   7 -17  -2   77.39    6.70
 -17  -7  -2   53.49    6.50
  17   7  -2   60.89    6.10
  -7  17   2   75.49    7.80
  -7  17   2   69.69    6.60
   7 -17   2   62.99    6.80
  17   5  -2   66.39    6.80
   5 -17  -2   85.49    7.40
  -5  17  -2   74.39    7.30
   5 -17  -2   64.99    8.30
 -17  -5  -2   74.19    7.30
  17   5  -2   73.39    6.80
   5 -17   2   88.99    7.80
 -17  -5   2   80.89    7.30
  -5  17   2   71.09    7.30
  -3  17  -2   47.30    5.10
  -3  17   2   44.50    5.20
  -3  17   2   49.20    6.80
   3 -17   2   45.60    6.10
 -17  -3   2   53.89    5.20
 -17  -1  -2   46.50    4.80
  -1  17  -2   49.20    5.90
   1 -17  -2   54.29    4.60
 -17  -1   2   36.50    6.00
   1 -17   2   41.50    6.10
  -1  17   2   38.30    5.10
 -17  -1   2   43.00    4.80
  -1  17   2   49.40    7.00
  -1 -17  -2   63.59    5.70
   1  17  -2   46.70    5.60
 -17   1  -2   53.39    6.00
 -17   1  -2   56.59    5.20
  -1 -17  -2   60.29    5.30
  -1 -17   2   47.30    6.40
   1  17   2   46.90    5.60
 -17   1   2   47.60    6.40
  -1 -17   2   45.30    5.00
 -17   1   2   48.00    5.20
  -3 -17  -2  156.88   14.30
  -3 -17  -2  166.68   14.00
 -17   3  -2  138.19   13.80
 -17   3   2  159.68   14.70
 -17   3   2  164.38   14.00
  -3 -17   2  158.18   13.90
   3  17   2  141.69   14.40
 -17   5  -2  123.59   11.70
  -5 -17  -2  144.99   12.00
   5  17  -2  120.99   12.30
  -5 -17  -2  138.09   12.30
 -17   5   2  128.29   12.80
 -17   5   2  125.09   11.80
   5  17   2  125.49   12.30
 -17   5   2  143.69   11.60
  -5 -17   2  124.69   11.90
   7  17  -2    9.00    2.60
  -7 -17  -2    8.10    2.00
  -7 -17  -2   10.60    2.30
 -17   7   2   13.50    2.00
 -17   7   2   11.50    1.50
   7  17   2    8.50    2.40
  -7 -17   2    8.20    2.00
 -17   7   2   14.30    3.60
  -9 -17  -2   10.10    2.40
  -9 -17  -2   12.00    2.40
   9  17  -2   10.50    2.50
 -17   9   2   15.60    1.80
   9  17   2   12.20    2.50
  -9 -17   2   15.20    2.50
 -17   9   2   15.30    4.00
 -11 -17  -2   56.79    6.10
 -17  11  -2   56.29    5.00
 -11 -17  -2   56.29    7.10
 -11 -17   2   51.49    6.00
 -17  11   2   51.89    5.20
 -17  11   2   47.80    7.40
 -17  13  -2    4.80    1.20
 -13 -17  -2    6.60    2.10
 -13 -17  -2    5.90    2.20
 -17  13   2   -0.80    3.30
 -13 -17   2    0.20    2.00
 -17  13   2    2.70    1.30
 -15 -17  -2    3.10    2.10
 -17  15  -2    4.50    1.30
 -17  15   2   10.10    1.70
 -15 -17   2    7.20    2.50
 -17  15   2    6.40    3.30
 -17 -17  -2   34.70    4.80
 -17  17  -2   39.90    4.30
 -17  17   2   45.30    4.50
 -17 -17   2   36.60    5.00
 -17  17   2   49.40    6.60
 -16  18  -2   38.50    4.20
 -16  18   2   41.20    5.50
 -18 -16   2   40.30    5.00
 -16  18   2   37.80    4.50
 -14  18  -2    5.10    1.50
  18  14  -2    5.10    2.30
 -18 -14   2    4.00    2.20
 -14  18   2    3.60    3.20
 -14  18   2    2.70    1.60
  12 -18  -2   13.90    2.30
 -12  18  -2    7.40    1.70
  18  12  -2   13.90    2.30
 -18 -12  -2    7.70    2.20
 -18 -12   2    9.60    2.50
 -12  18   2    7.80    1.90
 -12  18   2   12.40    3.70
  18  10  -2   47.50    4.60
  10 -18  -2   49.10    4.80
 -10  18  -2   31.20    4.40
 -10  18  -2   46.00    5.40
 -10  18   2   45.30    4.70
  10 -18   2   35.90    4.90
 -10  18   2   45.60    6.40
 -18 -10   2   39.20    5.00
  18   8  -2  262.87   20.20
   8 -18  -2  201.48   20.80
 -18  -8  -2  227.68   20.40
  -8  18  -2  213.68   20.30
 -18  -8   2  238.48   20.50
  -8  18   2  229.58   21.00
  -8  18   2  211.98   20.40
 -18  -6  -2    5.60    1.70
  18   6  -2    7.80    1.20
  -6  18  -2    5.90    1.70
   6 -18  -2   10.70    2.10
  -6  18   2    5.30    1.70
 -18  -6   2    5.70    1.80
  -6  18   2    6.00    3.30
   6 -18   2    5.90    2.20
  -4  18  -2    4.30    1.70
   4 -18  -2    5.10    1.80
 -18  -4  -2    6.40    1.60
  -4  18   2    2.20    3.20
 -18  -4   2    2.50    1.60
   4 -18   2    4.80    2.40
  -4  18   2    4.10    1.90
 -18  -2  -2    1.30    1.30
  -2  18  -2    2.40    1.80
   2 -18  -2    0.60    1.90
   2 -18   2    3.40    2.70
  -2  18   2    8.30    3.60
 -18  -2   2    1.00    2.70
  -2  18   2    4.70    1.80
 -18  -2   2    4.10    1.50
   0  18  -2   91.39    9.90
 -18   0  -2  104.89   10.10
 -18   0  -2  107.39    9.50
   0 -18  -2  117.19   10.00
   0 -18  -2  118.99    9.50
 -18   0   2  104.79    9.60
   0 -18   2   90.99   10.40
 -18   0   2   94.09   10.30
   0  18   2   93.59    9.90
   2  18  -2    3.70    1.80
 -18   2  -2    4.70    1.30
 -18   2  -2    4.10    2.50
  -2 -18  -2    4.60    1.50
  -2 -18  -2    5.00    2.00
 -18   2   2   10.00    3.00
   2  18   2    5.20    2.00
   4  18  -2  159.08   15.20
  -4 -18  -2  178.98   15.20
 -18   4  -2  156.38   14.60
 -18   4  -2  181.68   15.30
  -4 -18   2  163.18   14.80
 -18   4   2  156.58   14.70
 -18   4   2  167.88   15.50
   4  18   2  152.98   15.30
  -6 -18  -2   33.50    4.20
   6  18  -2   28.80    4.90
  -6 -18  -2   25.10    3.90
 -18   6  -2   25.10    3.40
 -18   6   2   30.00    3.70
  -6 -18   2   35.70    4.00
   6  18   2   27.50    4.10
 -18   6   2   36.70    3.20
 -18   6   2   44.10    5.10
  -8 -18  -2    7.80    2.10
   8  18  -2    5.70    2.30
  -8 -18  -2    8.40    2.30
   8  18   2   11.10    2.50
 -18   8   2    9.90    3.60
 -18   8   2    9.90    1.30
  -8 -18   2    8.00    2.00
 -10 -18  -2   89.69    8.60
 -10 -18  -2   90.49   10.00
 -18  10   2   86.59    7.90
 -18  10   2   83.99    9.70
 -10 -18   2   80.69    8.50
 -12 -18  -2   66.29    7.60
 -12 -18  -2   60.09    7.50
 -18  12  -2   69.09    6.60
 -12 -18   2   74.99    7.60
 -18  12   2   85.29    6.90
 -18  12   2   79.69   10.00
 -14 -18  -2    2.50    2.10
 -18  14  -2    4.30    1.20
 -18  14   2    1.00    1.20
 -14 -18   2    0.70    2.00
 -18  14   2    0.20    3.40
 -16 -18  -2   24.50    3.40
 -18  16   2   17.40    3.80
 -18  16   2   15.60    2.30
 -16 -18   2   15.70    3.10
 -18 -18  -2    3.30    2.80
 -18 -18   2    1.80    3.00
 -18  18   2    5.40    1.50
 -18  18   2    3.90    2.90
 -19 -17  -2    7.90    5.30
 -17  19  -2    6.80    1.60
 -17  19   2    7.90    1.80
 -17  19   2    6.90    3.20
 -15  19  -2    7.00    1.60
 -19 -15  -2    4.50    2.10
 -15  19   2    6.00    1.80
 -19 -15   2    4.30    2.20
 -15  19   2    1.70    3.40
  19  13  -2   38.40    4.30
 -13  19  -2   27.50    3.60
 -19 -13  -2   22.70    3.60
 -19 -13   2   26.50    4.00
 -13  19   2   28.70    3.70
 -13  19   2   30.90    4.90
  19  11  -2    2.60    1.60
 -19 -11  -2   -0.10    1.70
 -11  19  -2    3.10    3.00
 -11  19  -2    2.90    1.40
  11 -19  -2    1.70    1.70
 -19 -11   2    2.30    1.80
 -11  19   2    1.90    1.50
 -11  19   2    2.00    3.30
 -19  -9  -2   46.30    5.50
  -9  19  -2   47.70    5.10
  19   9  -2   58.39    4.90
 -19  -9   2   35.20    5.40
  -9  19   2   40.20    5.20
  19   9   2   54.09    4.70
  -7  19  -2   99.99    9.10
   7 -19   2   82.29    9.40
  -7  19   2   95.89    9.20
  -7  19   2  114.19   10.50
 -19  -7   2   95.89   10.00
  -5  19  -2   12.00    2.20
 -19  -5  -2   12.00    2.10
   5 -19  -2   13.50    2.40
 -19  -5   2   11.60    2.20
   5 -19   2   10.70    2.70
  -5  19   2   15.40    3.70
 -19  -3  -2   23.50    2.60
  -3  19  -2   19.80    3.00
   3 -19  -2   25.20    3.10
   3 -19  -2   11.30    4.40
 -19  -3   2   15.90    3.50
 -19  -3   2   14.00    2.50
  -3  19   2   18.70    2.80
   3 -19   2   17.30    3.40
  -3  19   2   23.40    4.40
   1 -19  -2  104.09   11.40
 -19  -1  -2   97.69    9.30
   1 -19  -2  110.79    9.20
   1 -19  -2  104.39    9.60
  -1  19  -2   85.49    9.60
 -19  -1  -2   96.79   10.00
 -19  -1   2  101.59   10.30
 -19  -1   2  100.89    9.40
  -1  19   2   98.69    9.70
 -19   1  -2   40.00    5.60
  -1 -19  -2   52.19    4.60
   1  19  -2   35.90    5.10
  -1 -19  -2   51.69    5.30
 -19   1  -2   42.40    4.50
 -19   1   2   42.00    6.00
   1  19   2   40.40    5.00
 -19   1   2   40.40    4.60
  -1 -19   2   41.40    4.40
  -3 -19  -2   22.50    3.20
   3  19  -2   23.60    3.20
  -3 -19  -2   20.60    2.60
 -19   3  -2   18.40    2.30
  -3 -19   2   19.20    2.50
   3  19   2   14.50    2.90
 -19   3   2   16.80    3.70
 -19   3   2   20.40    2.50
  -5 -19  -2    6.30    2.20
  -5 -19  -2    8.30    1.90
 -19   5  -2    8.10    1.40
 -19   5   2    3.10    3.20
   5  19   2    7.60    2.20
 -19   5   2    8.10    1.60
  -5 -19   2    7.30    1.80
  -7 -19  -2    4.70    1.80
  -7 -19  -2    6.30    2.20
   7  19  -2    3.90    2.00
  -7 -19   2    6.20    1.80
   7  19   2    2.10    3.30
 -19   7   2    4.20    0.90
 -19   7   2    0.40    3.30
  -9 -19  -2   59.19    5.90
  -9 -19   2   48.10    5.80
 -19   9   2   53.19    5.00
 -19   9   2   49.20    6.50
 -11 -19  -2  108.19   10.30
 -11 -19  -2   94.69   10.00
 -11 -19   2  107.69   10.00
 -19  13  -2   42.90    4.30
 -13 -19  -2   47.70    5.70
 -19  13   2   50.19    4.70
 -19  13   2   41.80    5.90
 -13 -19   2   43.30    5.70
 -15 -19  -2    0.60    1.90
 -19  15  -2   -0.30    0.90
 -19  15   2    2.60    3.00
 -19  15   2    0.60    1.20
 -15 -19   2   -1.90    2.20
 -19  17  -2    0.90    1.10
 -17 -19  -2    0.80    2.40
  17  19  -2   -1.30    0.90
 -19  17   2    2.00    2.90
 -19  17   2    1.60    1.30
 -17 -19   2    2.20    2.60
  20  16  -2    0.10    1.00
 -16  20  -2    1.80    1.40
 -20 -16  -2    0.00    2.70
 -16  20   2    1.90    1.50
 -16  20   2    0.20    2.90
 -20 -16   2   -0.70    2.50
 -14  20  -2   30.70    3.40
 -20 -14  -2   19.50    3.20
 -20 -14   2   19.50    3.40
 -14  20   2   29.10    4.60
 -14  20   2   21.80    3.00
 -12  20  -2   28.00    3.80
 -20 -12  -2   23.50    3.90
  20  12  -2   40.80    4.20
 -12  20  -2   37.70    4.90
 -12  20   2   35.30    5.10
 -12  20   2   32.00    4.10
 -20 -12   2   26.40    3.90
 -20 -10  -2   21.00    3.20
  10 -20  -2   27.10    3.30
 -10  20  -2   18.80    2.80
 -10  20   2   22.50    4.40
 -10  20   2   20.40    3.00
  20  10   2   26.80    2.70
 -20 -10   2   22.30    3.30
 -20  -8  -2   27.10    3.20
  -8  20  -2   32.10    3.50
  -8  20   2   22.60    4.60
 -20  -8   2   20.80    3.20
  -8  20   2   21.90    3.20
 -20  -6  -2    6.00    1.80
   6 -20  -2   10.60    2.30
  -6  20  -2    7.70    1.90
  -6  20   2   10.30    3.80
 -20  -6   2    7.20    1.90
   4 -20  -2   24.10    3.10
 -20  -4  -2   20.00    2.70
  -4  20  -2   17.40    2.80
 -20  -4   2   18.60    2.70
  -4  20   2   18.00    2.90
  -4  20   2   32.10    7.40
  -2  20  -2   24.10    3.60
   2 -20  -2   34.20    4.30
 -20  -2  -2   25.10    3.30
 -20  -2   2   33.50    3.80
 -20  -2   2   32.60    4.50
  -2  20   2   31.30    3.80
   0  20  -2   87.49    9.50
   0 -20  -2  113.89    9.60
   0 -20  -2  107.49    9.00
 -20   0  -2  108.09    9.80
 -20   0  -2  100.09    9.00
   0 -20   2   89.89    8.80
 -20   0   2   88.49    9.90
 -20   0   2   93.89    9.10
   0  20   2   85.69    9.40
 -20   2  -2    3.70    2.70
   2  20  -2    5.70    2.10
  -2 -20  -2    6.50    2.30
 -20   2  -2    5.80    1.50
  -2 -20  -2    6.40    1.70
 -20   2   2    8.80    3.10
  -2 -20   2    7.50    3.50
 -20   2   2    8.20    1.80
   2  20   2    5.90    2.00
  -2 -20   2    8.00    1.50
  -4 -20  -2    7.00    2.30
  -4 -20  -2    6.60    1.80
 -20   4  -2    4.80    2.80
   4  20  -2    4.00    2.30
 -20   4  -2    4.20    1.30
 -20   4   2    6.80    1.60
   4  20   2    3.60    2.00
 -20   4   2    5.30    3.20
  -4 -20   2    7.30    1.70
   6  20  -2   12.20    2.80
  -6 -20  -2   16.20    2.50
  -6 -20  -2   15.90    3.00
 -20   6   2   21.70    4.00
  -6 -20   2   15.20    2.40
 -20   6   2   14.20    2.10
  -8 -20  -2    9.50    2.20
 -20   8   2   11.00    5.90
 -20   8   2   11.80    1.40
  -8 -20   2    5.70    2.10
 -10 -20  -2   11.90    3.10
 -10 -20   2   18.40    3.00
 -20  10   2   21.80    2.40
 -20  10   2   18.80    4.20
 -12 -20  -2   29.60    3.80
 -20  12   2   28.00    3.20
 -20  12   2   26.00    4.80
 -20  14  -2    8.50    1.30
 -20  14  -2   12.10    1.40
 -14 -20  -2    6.80    2.40
 -20  14   2   10.00    1.60
 -20  14   2    7.40    3.50
 -14 -20   2    9.50    2.60
 -20  16  -2    7.70    1.40
 -16 -20  -2   10.00    2.90
 -20  16   2    5.60    1.50
 -16 -20   2    4.30    2.50
 -20  16   2    6.40    3.10
 -15  21  -2   15.00    2.30
 -21 -15  -2   12.80    2.70
 -15  21   2   12.70    3.70
 -21 -15   2   11.50    2.80
 -15  21   2   16.00    3.00
 -13  21  -2  101.09    9.00
 -21 -13  -2   81.99    9.20
 -13  21   2   97.19   10.40
 -13  21   2   95.99    9.10
  21  11  -2   18.90    2.30
 -21 -11  -2   11.90    2.70
 -11  21  -2   11.10    2.40
 -11  21   2   13.60    2.50
 -21 -11   2   19.00    3.10
 -11  21   2   21.00    4.30
 -21  -9  -2    5.30    2.00
  21   9  -2   10.60    1.50
  -9  21  -2    7.00    1.80
   9 -21  -2   11.40    2.40
   9 -21   2    9.00    2.20
  -9  21   2    8.80    2.00
 -21  -9   2   10.00    2.20
  -9  21   2    8.30    3.90
 -21  -7  -2    0.20    1.60
   7 -21  -2    0.80    1.90
  -7  21  -2   -0.20    1.50
  -7  21   2   -0.90    1.60
  -7  21   2   -0.10    3.40
 -21  -7   2    0.70    1.70
   7 -21   2    0.10    2.10
  -5  21  -2   26.00    3.20
 -21  -5  -2   26.90    3.00
   5 -21   2   17.80    3.40
 -21  -5   2   17.40    4.10
  -5  21   2   26.10    4.80
  -5  21   2   21.10    3.10
 -21  -5   2   22.50    3.00
   3 -21  -2    5.50    2.20
 -21  -3  -2    2.60    1.50
  -3  21  -2    3.10    1.70
 -21  -3   2    1.00    2.90
   3 -21   2   -0.10    2.40
  -3  21   2    1.80    1.70
 -21  -3   2    2.60    2.10
   1 -21  -2   97.79    8.40
 -21  -1  -2   81.49    7.80
   1 -21  -2   93.19    7.60
 -21  -1  -2   85.29    8.60
  -1  21  -2   72.59    8.20
 -21  -1   2   75.29    7.80
  -1  21   2   71.29    8.10
 -21  -1   2   71.09    9.10
  -1 -21  -2   12.50    1.90
  -1 -21  -2   13.80    2.70
   1  21  -2    9.40    2.30
 -21   1  -2   11.20    2.80
 -21   1  -2   11.00    1.80
  -1 -21   2    8.10    1.60
 -21   1   2    6.40    1.70
   1  21   2    8.10    2.40
  -3 -21  -2    0.60    2.10
 -21   3  -2    4.10    2.70
  -3 -21  -2    1.50    1.50
   3  21  -2   -0.80    1.80
 -21   3  -2   -0.40    1.20
  -3 -21   2    0.60    1.20
   3  21   2    0.80    1.80
 -21   3   2    0.00    1.40
   5  21  -2   34.80    5.10
  -5 -21  -2   47.40    5.60
 -21   5  -2   37.40    4.40
  -5 -21  -2   53.79    5.00
 -21   5   2   36.90    8.00
  -5 -21   2   48.50    4.90
 -21   5   2   44.40    4.60
  -7 -21  -2   98.59    9.30
  -7 -21  -2  115.89   11.90
  -7 -21   2   97.69    9.20
 -21   7   2  101.79   10.60
 -21   7   2   85.29    8.90
  -9 -21  -2   19.60    2.90
  -9 -21  -2   24.20    3.60
  -9 -21   2   13.20    2.70
 -21   9   2   20.00    4.60
 -11 -21  -2    6.20    2.20
 -21  11   2    4.90    3.60
 -21  11   2    4.10    1.10
 -11 -21   2    3.40    2.10
 -13 -21  -2   -0.20    2.10
 -21  13   2    3.00    3.50
 -21  13   2    0.10    1.10
 -13 -21   2   -0.40    2.00
 -21  15  -2    0.30    0.90
 -15 -21  -2   -0.80    2.20
 -21  15   2    0.40    1.20
 -15 -21   2   -0.50    2.30
 -21  15   2   -0.10    2.70
 -22 -14  -2    5.80    2.30
 -14  22   2   15.40    3.70
 -22 -14   2   11.90    2.80
 -22 -12  -2   41.60    5.60
 -12  22  -2   54.89    5.30
 -12  22   2   44.60    5.30
 -22 -12   2   42.00    5.70
 -12  22   2   56.29    7.40
  22  10  -2    6.90    1.30
 -22 -10  -2    5.10    1.90
 -10  22  -2    4.90    1.80
 -10  22   2    5.70    1.90
 -22 -10   2    5.30    2.20
 -10  22   2    6.70    3.90
   8 -22  -2    7.40    2.30
  -8  22  -2    4.30    1.70
 -22  -8  -2    4.40    1.80
  -8  22   2    5.00    1.80
  -8  22   2    1.60    3.60
 -22  -8   2    2.20    1.90
  -6  22  -2   31.70    4.20
   6 -22  -2   45.00    4.90
 -22  -6  -2   25.90    3.70
 -22  -6   2   37.10    4.40
  -6  22   2   34.90    4.30
   4 -22  -2   38.20    4.50
 -22  -4  -2   30.60    3.80
  -4  22  -2   27.20    3.50
 -22  -4   2   25.10    4.40
 -22  -4   2   23.90    3.20
  -4  22   2   20.90    3.40
 -22  -2  -2    3.40    2.80
  -2  22  -2    2.80    1.80
   2 -22  -2    6.10    2.30
 -22  -2   2    3.80    1.70
 -22  -2   2    5.70    3.20
  -2  22   2    7.80    2.10
 -22   0  -2    0.80    2.60
   0 -22  -2    2.90    1.30
 -22   0  -2    2.10    1.40
   0  22  -2    2.70    1.80
   0 -22  -2    0.00    2.10
 -22   0   2   -0.40    2.80
 -22   0   2    2.20    1.40
  -2 -22  -2   13.20    2.00
 -22   2  -2    9.10    1.80
   2  22  -2   10.10    2.40
  -2 -22  -2   12.30    2.90
 -22   2   2   10.00    1.90
 -22   2   2    9.20    3.50
   2  22   2    9.70    2.40
  -2 -22   2   10.70    1.80
 -22   4  -2    7.10    1.60
  -4 -22  -2    7.60    1.90
  -4 -22  -2   12.20    2.90
 -22   4  -2    8.60    3.00
 -22   4   2    9.40    1.80
  -4 -22   2    8.80    1.80
 -22   4   2    8.70    3.50
  -6 -22  -2   85.59    8.10
 -22   6   2   63.89    8.10
  -6 -22   2   61.29    6.30
 -22   6   2   54.99    6.00
  -8 -22  -2   50.89    5.40
  -8 -22  -2   47.10    5.80
 -22   8   2   43.40    6.20
  -8 -22   2   44.10    5.30
 -10 -22  -2   10.10    2.50
 -10 -22   2   11.80    2.40
 -22  10   2   14.30    4.10
 -12 -22  -2    2.70    2.10
 -22  12   2    2.40    1.00
 -22  12   2    2.20    3.50
 -12 -22   2    1.40    2.10
 -14 -22  -2   26.40    4.70
 -22  14   2   23.10    4.50
 -22  14   2   36.10    3.40
 -14 -22   2   26.30    3.80
 -23 -11  -2    0.00    1.80
 -11  23  -2    0.20    1.60
 -11  23   2   -0.10    3.50
 -11  23   2   -1.30    2.10
 -23 -11   2    1.40    2.20
  -9  23  -2    0.80    1.60
 -23  -9  -2    2.10    1.80
  -9  23   2   -3.00    3.60
  -9  23   2    2.10    1.60
 -23  -9   2    0.10    1.80
   7 -23  -2   18.70    3.10
  -7  23  -2   11.50    2.30
 -23  -7  -2   13.50    2.40
  -7  23   2   10.80    2.50
 -23  -7   2   13.20    2.50
  -7  23   2   15.60    4.60
 -23  -5  -2   61.79    6.00
  -5  23  -2   54.59    6.00
 -23  -5   2   57.59    6.00
 -23  -5   2   49.90    7.50
  -5  23   2   51.79    6.10
 -23  -3  -2    3.20    1.70
  -3  23  -2    3.80    1.80
   3 -23  -2    7.20    2.60
  -3  23   2    5.70    2.00
 -23  -3   2    4.10    3.20
 -23  -3   2    6.80    1.80
 -23  -1  -2   -1.30    2.60
   1 -23  -2    2.00    2.40
 -23  -1  -2    2.00    1.50
  -1  23  -2    2.80    1.80
  -1  23   2    0.80    1.80
 -23  -1   2   -3.90    2.90
 -23  -1   2    1.30    1.40
  -1 -23  -2   16.20    3.10
   1  23  -2   10.60    2.60
  -1 -23  -2   14.60    1.90
 -23   1  -2   10.90    3.10
 -23   1  -2    8.70    1.80
 -23   1   2    8.60    2.00
 -23   1   2    6.10    3.30
  -1 -23   2    9.30    1.70
   1  23   2    9.70    2.50
  -3 -23  -2   43.00    4.50
 -23   3  -2   46.10    5.90
 -23   3  -2   36.60    4.30
  -3 -23  -2   50.79    5.90
 -23   3   2   38.40    4.40
  -3 -23   2   37.80    4.30
 -23   3   2   31.00    5.20
 -23   5  -2    1.80    1.20
  -5 -23  -2    2.30    1.60
  -5 -23  -2    3.30    2.60
 -23   5   2    2.50    1.30
 -23   5   2    0.50    3.80
  -5 -23   2    3.90    1.50
  -7 -23  -2   76.19    7.70
  -7 -23  -2   62.69    6.60
  -7 -23   2   60.19    6.40
 -23   7   2   55.39    8.20
  -9 -23  -2    7.40    2.30
 -23   9   2   11.40    3.90
  -9 -23   2   10.20    2.20
 -11 -23  -2   17.50    2.90
 -23  11   2   12.70    4.00
 -11 -23   2   16.80    2.90
 -24 -10  -2   12.70    2.70
 -10  24   2   17.30    4.30
 -24 -10   2    9.10    2.50
 -24  -8  -2    1.30    1.80
  -8  24  -2    1.30    1.70
  -8  24   2    0.70    1.60
 -24  -8   2    1.10    1.70
  -8  24   2   -2.10    4.20
 -24  -6  -2   18.30    2.70
  -6  24  -2   15.70    2.60
 -24  -6   2   14.70    2.60
  -6  24   2   17.10    2.80
 -24  -6   2   15.20    4.10
  -4  24  -2   19.70    3.00
 -24  -4  -2   22.10    2.80
 -24  -4  -2   19.00    3.80
  -4  24   2   20.10    3.20
 -24  -4   2   19.00    2.70
 -24  -4   2   18.30    4.10
  -2  24  -2    1.60    2.00
 -24  -2  -2    0.50    2.90
   2 -24  -2    0.50    2.30
 -24  -2  -2    0.20    1.60
  -2  24   2    0.50    1.80
 -24  -2   2   -0.60    2.90
 -24  -2   2    0.40    1.40
   0  24  -2   18.70    3.00
   0 -24  -2   27.80    3.70
 -24   0  -2   17.40    2.40
 -24   0   2   14.90    3.80
 -24   0   2   16.40    2.50
 -24   2  -2   36.20    4.60
  -2 -24  -2   51.29    6.00
  -2 -24  -2   46.60    4.70
 -24   2   2   43.20    4.90
 -24   2   2   46.10    6.70
  -2 -24   2   45.70    4.60
  -4 -24  -2    8.80    1.90
 -24   4  -2    1.10    2.90
  -4 -24  -2   11.20    3.20
 -24   4  -2    5.70    1.40
 -24   4   2    3.50    3.40
  -4 -24   2    8.40    1.70
 -24   4   2    5.80    1.50
  -6 -24  -2    1.60    1.70
 -24   6   2    1.10    1.30
 -24   6   2   -0.10    3.50
  -6 -24   2    0.80    1.50
  -8 -24  -2    1.00    1.80
 -24   8   2    2.90    3.40
  -8 -24   2    0.80    1.70
 -10 -24  -2    2.60    2.10
 -10 -24   2    0.20    1.80
 -24  10   2    1.40    3.40
 -25  -7  -2    1.80    1.80
 -25  -7   2   -0.10    1.70
 -25  -7   2    0.80    4.20
 -25  -5  -2    3.30    3.10
  -5  25  -2    3.90    2.10
 -25  -5  -2    6.10    1.90
 -25  -5   2    4.10    3.60
 -25  -5   2    5.60    1.90
  -3  25  -2    3.50    2.10
 -25  -3  -2    4.00    1.80
 -25  -3  -2    3.60    2.80
  -3  25   2    9.60    2.20
 -25  -3   2    3.80    3.40
 -25  -3   2    6.50    1.80
 -25  -1  -2   -2.30    1.50
  -1  25  -2    0.10    1.80
 -25  -1  -2   -3.60    2.40
 -25  -1   2   -2.00    3.00
 -25  -1   2    0.10    1.50
 -25   1  -2   15.30    2.10
 -25   1  -2   10.20    3.10
 -25   1   2   13.10    2.20
 -25   1   2   11.50    3.70
  -3 -25  -2   16.60    2.30
 -25   3  -2    7.70    3.30
 -25   3   2   13.00    3.70
  -3 -25   2   17.40    2.20
 -25   3   2   14.60    2.10
 -25   5  -2    0.60    1.10
  -5 -25  -2    1.90    1.70
 -25   5   2   -0.80    3.30
 -25   5   2   -0.20    1.20
  -5 -25   2   -0.10    1.50
  -7 -25  -2    0.60    1.70
 -25   7   2    2.00    3.40
  -7 -25   2    0.90    1.60
 -26  -2  -2    6.80    3.10
 -26  -2  -2   13.60    2.20
 -26  -2   2   13.10    2.20
 -26  -2   2   11.60    3.40
 -26   0  -2    2.90    2.70
 -26   0  -2    3.50    1.50
 -26   0   2    4.00    1.60
 -26   0   2    0.20    2.90
 -26   2  -2   39.20    5.40
 -26   2  -2   30.70    3.60
 -26   2   2   29.70    3.70
 -26   2   2   21.80    4.50
   0   1  -3  243.68   22.10
   0   1  -3  253.57   22.10
   0  -1  -3  256.87   22.20
  -1   0  -3  242.48   22.10
   0  -1  -3  271.17   22.20
   1   0  -3  258.27   22.20
   1   0  -3  239.18   22.10
   0  -1   3  269.87   22.10
  -1   0   3  281.27   22.20
  -1   0   3  236.98   22.20
   0  -1   3  231.58   22.10
  -1   0   3  235.28   22.10
   0   1   3  241.98   22.20
   1   0   3  274.87   22.20
   1  -2  -3  118.19    9.50
  -1   2  -3  114.99    9.40
   2   1  -3  104.09    9.40
   1  -2  -3  106.19    9.40
  -2  -1  -3  109.19    9.40
   2   1  -3  101.79    9.40
  -1   2  -3  103.99    9.30
  -1   2   3   98.49    9.50
   1  -2   3  104.19    9.30
  -2  -1   3   93.49    9.40
  -2  -1   3  105.79    9.50
  -2  -1   3  113.99    9.40
   1  -2   3   96.79    9.40
   2   1   3  112.39    9.40
  -1   2   3  103.19    9.40
  -2   1  -3   26.30    2.20
  -1  -2  -3   23.60    2.30
   1   2  -3   25.70    2.30
   1   2  -3   24.20    2.20
   2  -1  -3   28.40    2.70
   2  -1  -3   24.50    2.30
  -2   1  -3   25.80    2.40
   2  -1   3   20.30    2.20
  -1  -2   3   19.10    2.30
   1   2   3   22.30    2.30
  -1  -2   3   20.60    2.20
   1   2   3   19.30    2.50
   2  -3  -3  717.23   59.89
  -2   3  -3  750.22   59.79
   3   2  -3  708.13   59.79
  -3  -2  -3  698.23   59.79
   2  -3  -3  771.42   59.79
   2  -3  -3  689.63   59.79
  -2   3  -3  670.13   59.69
   3   2  -3  679.03   59.79
   2  -3   3  622.44   59.69
   3   2   3  640.74   59.79
  -3  -2   3  666.93   59.79
  -2   3   3  720.53   59.79
  -2   3   3  621.04   59.69
  -2   3   3  624.04   59.79
   0  -3  -3 1039.10   88.59
  -3   0   3 1046.70   88.59
   0   3   3  955.80   88.49
   3  -2  -3  102.69    8.90
  -2  -3  -3   96.09    8.90
  -3   2  -3  100.99    8.80
   3  -2  -3   94.79    8.90
   2   3  -3   95.39    8.90
   3  -2  -3  108.69    9.10
  -2  -3  -3  109.29    9.10
  -3   2  -3   95.69    8.90
  -2  -3   3   86.59    8.80
  -3   2   3  112.49    8.90
  -3   2   3   99.79    8.90
   3  -2   3  108.19    8.80
   2   3   3   97.59    8.90
  -3   2   3   94.69    9.00
   2   3   3   93.19    9.00
   4   3  -3  284.07   25.00
  -3   4  -3  303.87   25.00
  -4  -3  -3  292.37   25.00
   3  -4  -3  284.77   25.00
   3  -4  -3  307.17   25.00
   3  -4  -3  290.47   25.20
   4   3  -3  270.37   25.00
  -3   4   3  269.57   25.10
  -3   4   3  267.57   25.00
   4   3   3  269.67   25.00
  -4  -3   3  275.87   25.10
  -3   4   3  301.77   25.00
   4   1  -3 2266.07  217.58
  -4  -1  -3 2587.34  253.37
  -1   4  -3 2193.58  273.17
  -1   4  -3 2408.16  217.98
   1  -4  -3 2009.40  263.77
   4   1   3 2672.53  283.67
  -4  -1   3 2472.35  254.77
   1  -4   3 2565.84  218.68
  -4  -1   3 2677.93  288.47
  -1  -4  -3  356.76   32.10
   4  -1  -3  376.96   32.10
   1   4  -3  346.67   32.10
   1   4  -3  362.56   32.10
  -1  -4  -3  380.76   32.20
   4  -1  -3  396.86   32.30
   4  -1  -3  387.46   32.10
  -4   1  -3  354.06   32.10
   4  -1   3  397.56   32.10
  -4   1   3  367.16   32.20
   1   4   3  346.27   32.20
  -4   1   3  361.56   32.10
   1   4   3  356.46   32.10
  -1  -4   3  342.17   32.10
  -4   3  -3    5.00    0.90
   3   4  -3    4.20    0.80
   4  -3  -3    4.80    1.50
   4  -3  -3    4.40    0.80
  -3  -4  -3    3.90    0.80
  -4   3  -3    5.70    0.70
   3   4  -3    4.50    0.90
  -3  -4  -3    4.00    1.50
   4  -3  -3    4.50    0.90
   3   4   3    7.40    1.50
  -4   3   3    7.10    0.90
  -4   3   3    7.00    1.00
  -4   3   3    5.50    1.60
  -3  -4   3    5.90    1.00
   4  -5  -3  178.08   16.00
   5   4  -3  186.58   15.70
  -5  -4  -3  192.88   15.70
   5   4  -3  170.18   15.70
   4  -5  -3  179.28   15.70
  -4   5  -3  166.48   15.60
   4  -5  -3  191.58   15.70
  -5  -4  -3  180.98   15.90
  -5  -4   3  169.28   15.80
  -4   5   3  196.98   15.80
   5   4   3  157.78   15.70
  -4   5   3  166.78   15.70
   2  -5  -3   56.79    5.40
   2  -5  -3   51.09    5.30
  -5  -2  -3   52.29    5.20
  -2   5  -3   53.89    5.30
   5   2  -3   57.59    5.30
   2  -5  -3   54.29    5.70
   5   2   3   69.19    5.30
   2  -5   3   67.39    5.30
   0  -5  -3  839.12   67.59
   5   0  -3  793.92   67.49
  -5   0  -3  781.82   67.39
   5   0  -3  717.73   67.49
   0  -5  -3  744.03   67.49
   0   5  -3  748.33   67.39
   0   5   3  780.12   67.49
  -5   0   3  813.62   67.49
  -5   0   3  836.52   67.59
   0  -5   3  681.53   67.39
   5   0   3  788.42   67.39
   0   5   3  735.33   67.59
  -5   0   3  782.82   67.49
   5  -2  -3   57.89    5.80
  -2  -5  -3   59.29    5.40
  -5   2  -3   61.89    5.20
   2   5  -3   59.49    5.30
  -2  -5  -3   60.99    5.90
   5  -2  -3   57.79    5.30
   2   5  -3   58.39    5.30
   5  -2  -3   61.39    5.40
  -2  -5   3   56.69    5.40
  -5   2   3   59.89    5.30
   2   5   3   57.39    5.40
  -5   2   3   54.19    5.40
  -5   2   3   59.59    5.80
   2   5   3   50.59    5.70
   4   5  -3   54.09    5.40
   5  -4  -3   53.49    5.80
  -4  -5  -3   54.99    5.90
   4   5  -3   51.99    5.30
  -5   4  -3   52.99    5.30
  -4  -5  -3   52.69    5.30
   5  -4  -3   57.89    5.30
  -5   4  -3   64.49    5.20
   5  -4  -3   60.19    5.30
   4   5   3   67.29    5.30
  -5   6  -3  636.74   61.99
   6   5  -3  680.43   62.09
   5  -6  -3  740.53   62.09
   5  -6  -3  698.83   62.29
   6   5  -3  651.53   62.09
  -6  -5  -3  726.63   62.19
   5  -6  -3  785.22   62.19
  -5   6   3  780.42   62.39
  -5   6   3  786.32   62.19
   6   5   3  626.14   62.09
   3  -6  -3   29.70    3.60
   6   3  -3   25.70    2.50
   6   3  -3   24.70    2.80
   3  -6  -3   28.60    2.80
  -6  -3  -3   21.60    3.40
  -6  -3  -3   27.50    2.60
   3  -6  -3   29.00    2.70
  -3   6  -3   23.80    2.50
   3  -6   3   19.90    2.50
  -3   6   3   23.40    3.30
  -3   6   3   24.10    2.70
  -6  -3   3   24.10    3.00
   6   1  -3  489.75   45.90
   6   1  -3  576.34   45.90
  -1   6  -3  506.85   45.90
  -6  -1  -3  533.25   45.90
   1  -6  -3  562.04   46.10
   1  -6  -3  512.95   46.00
  -1   6   3  510.75   46.00
   6   1   3  515.05   45.90
  -6  -1   3  550.54   46.10
  -1   6   3  485.95   46.10
  -6  -1   3  544.85   46.00
  -6  -1   3  512.95   45.90
  -6   1  -3  317.27   28.40
   6  -1  -3  328.67   28.50
  -1  -6  -3  342.77   28.80
  -1  -6  -3  324.37   28.50
   1   6  -3  320.67   28.50
   6  -1  -3  297.77   28.50
  -6   1   3  352.26   28.70
   1   6   3  326.47   28.60
   1   6   3  307.17   28.70
  -1  -6   3  293.77   28.50
  -6   1   3  339.97   28.50
   6  -1   3  348.27   28.40
  -3  -6  -3   25.80    2.90
  -6   3  -3   28.20    2.70
   3   6  -3   24.10    3.10
   6  -3  -3   24.20    2.80
   6  -3  -3   26.30    3.90
   6  -3  -3   28.20    3.00
  -3  -6  -3   28.90    4.10
   3   6   3   30.70    3.00
   3   6   3   34.00    4.00
  -6   3   3   35.10    3.00
  -3  -6   3   36.20    3.20
   6  -5  -3  129.79   10.90
   6  -5  -3  134.29   10.90
   6  -5  -3  124.39   11.30
   5   6  -3  123.19   11.00
  -5  -6  -3  129.29   11.00
  -5  -6  -3  109.89   11.30
   5   6  -3  118.69   11.00
  -6   5  -3  115.79   10.90
  -5  -6   3  128.59   11.00
   5   6   3  108.89   10.90
  -6   5   3  131.49   11.40
  -6   5   3  116.29   10.90
   6  -7  -3 1026.10   89.29
  -7  -6  -3 1032.30   89.39
   7   6  -3  926.31   89.39
   6  -7  -3 1016.30   89.39
  -6   7   3 1030.10   89.59
  -6   7   3 1108.39   89.49
   4  -7  -3  332.07   27.90
  -7  -4  -3  320.77   27.90
   7   4  -3  337.17   28.10
   4  -7  -3  289.67   28.00
   7   4  -3  285.57   27.90
   7   4   3  299.07   27.90
  -4   7   3  346.07   28.30
  -4   7   3  339.57   28.10
   7   2  -3   30.00    3.00
  -7  -2  -3   27.60    2.60
   7   2  -3   23.80    2.60
   2  -7  -3   27.90    3.80
   2  -7  -3   28.00    2.90
   2  -7  -3   24.30    2.80
  -2   7  -3   23.60    2.70
  -2   7   3   28.60    3.80
  -7  -2   3   26.20    2.60
   2  -7   3   24.40    2.70
  -2   7   3   26.10    2.90
  -7  -2   3   29.60    3.10
   7   2   3   28.20    2.60
   0   7  -3   73.49    6.20
   0  -7  -3   67.59    6.20
  -7   0  -3   75.29    6.10
   0  -7  -3   71.19    6.80
   0   7   3   62.49    6.30
  -7   0   3   63.59    8.80
  -7   0   3   65.99    6.30
   0   7   3   70.79    6.80
   0  -7   3   58.69    6.20
   7   0   3   66.09    6.00
  -2  -7  -3  403.76   36.60
   2   7  -3  394.76   36.50
  -2  -7  -3  408.76   36.80
  -7   2  -3  424.16   36.40
   7  -2  -3  430.56   36.50
   2   7   3  394.46   36.60
  -7   2   3  436.36   36.50
   2   7   3  407.06   36.70
  -2  -7   3  419.46   36.50
  -7   2   3  448.86   36.80
  -4  -7  -3    3.50    2.10
  -4  -7  -3    3.20    1.00
   4   7  -3    4.60    1.20
   7  -4  -3    6.50    1.00
   7  -4  -3    4.10    1.90
  -7   4  -3    4.30    0.70
  -7   4   3    6.90    1.10
  -7   4   3    8.20    2.20
   4   7   3    6.00    1.10
   6   7  -3   70.59    7.60
   7  -6  -3   85.79    7.50
   7  -6  -3   83.89    7.50
  -6  -7  -3   76.29    7.50
  -6  -7   3   90.19    7.70
  -7   6   3   87.49    8.20
  -7   6   3   86.19    7.50
   8   7  -3   55.59    5.70
   7  -8  -3   59.69    6.10
   8   7  -3   66.69    5.60
   7  -8  -3   62.09    5.40
  -8  -7  -3   64.49    5.60
   8   7  -3   60.29    5.70
  -7   8   3   48.50    6.30
  -8  -7   3   55.39    5.80
  -7   8   3   53.59    5.60
   5  -8  -3  332.67   26.90
   5  -8  -3  260.97   27.30
   5  -8  -3  333.47   26.70
   8   5  -3  289.97   26.80
   8   5   3  273.47   26.80
  -5   8   3  335.17   26.90
   8   3  -3    9.10    1.60
  -3   8  -3   12.70    1.40
   8   3  -3    9.70    1.40
   3  -8  -3   11.30    1.50
   3  -8  -3   12.90    2.40
  -8  -3  -3   12.50    1.50
   3  -8  -3   10.20    1.50
   8   3   3   13.40    1.50
  -3   8   3   13.70    1.70
  -3   8   3   15.80    2.30
   3  -8   3   13.90    1.60
  -8  -1  -3   23.50    2.20
   8   1  -3   26.70    2.60
   1  -8  -3   26.90    3.70
   1  -8  -3   25.20    2.50
  -1   8  -3   25.50    2.40
   8   1   3   20.50    2.10
  -8  -1   3   20.00    2.80
  -8  -1   3   22.40    3.30
  -8  -1   3   17.60    2.20
  -1   8   3   27.40    3.70
   1  -8   3   18.20    2.40
   1  -8   3   23.70    3.40
  -1   8   3   20.60    2.60
   1   8  -3  354.96   33.70
   8  -1  -3  385.96   33.70
  -1  -8  -3  368.46   34.00
  -8   1  -3  369.86   33.60
  -1  -8  -3  357.86   33.80
  -8   1   3  417.96   34.00
   1   8   3  397.86   34.00
   1   8   3  373.16   33.80
  -8   1   3  417.06   33.70
  -8   1   3  419.76   33.80
  -1  -8   3  370.16   33.70
   8  -3  -3  896.41   79.79
  -3  -8  -3  846.32   79.79
  -3  -8  -3  899.61   79.59
  -8   3  -3 1017.30   79.49
   8  -3  -3  912.71   79.49
   3   8  -3  884.91   79.59
  -8   3   3  952.30   79.59
  -3  -8   3  936.01   79.59
   3   8   3  836.52   79.69
  -8   3   3  894.81   79.79
  -8   3   3  924.31   79.49
   3   8   3  923.81   79.79
   5   8  -3   21.20    2.80
  -8   5  -3   23.40    2.20
  -5  -8  -3   22.20    2.50
   8  -5  -3   21.90    2.50
  -5  -8  -3   17.90    2.90
   5   8  -3   19.80    2.70
  -8   5   3   25.60    2.40
  -8   5   3   27.10    4.50
   5   8   3   18.70    2.50
  -5  -8   3   25.90    2.90
  -8   5   3   21.10    2.50
  -7  -8  -3    6.10    1.20
  -7  -8  -3    2.90    2.10
   8  -7  -3    8.40    2.00
   8  -7  -3    8.70    1.10
   7   8  -3    6.30    1.40
   7   8  -3    5.30    1.30
  -8   7   3    6.00    1.10
  -8   7   3    5.50    2.40
  -7  -8   3    6.50    1.50
   7   8   3    4.20    1.10
  -8   7   3    4.90    1.10
   9   8  -3   16.50    2.10
  -9  -8  -3   11.60    2.40
   8  -9  -3   17.60    2.70
  -9  -8  -3   17.50    2.00
   9   8  -3   14.70    2.10
   9   8  -3   18.70    2.20
  -8   9   3   11.10    1.90
  -8   9   3   12.90    2.90
  -9  -8   3   15.50    2.30
  -9  -6  -3   39.30    3.80
   6  -9  -3   36.30    3.70
  -6   9  -3   48.00    4.20
   9   6  -3   39.50    3.80
   6  -9  -3   32.50    4.60
   9   6  -3   33.60    4.00
  -9  -6   3   42.90    4.30
  -6   9   3   40.40    5.00
  -6   9   3   40.30    4.00
   4  -9  -3    6.40    2.00
   4  -9  -3   10.90    1.40
  -4   9  -3   10.40    1.50
   9   4  -3    9.00    1.50
   4  -9  -3    8.60    1.40
  -9  -4  -3   10.20    1.30
   9   4   3   10.40    1.20
  -4   9   3    9.10    2.20
  -4   9   3    7.70    1.40
  -9  -4   3   12.80    1.80
  -2   9  -3   82.39    7.30
  -9  -2  -3   70.39    7.00
  -2   9  -3   67.89    7.10
   9   2  -3   74.29    7.20
   9   2   3   88.69    7.00
  -2   9   3   85.79    7.30
   2  -9   3   81.89    7.00
   9   0  -3   61.59    6.00
   9   0  -3   60.19    5.80
   0  -9  -3   61.69    6.00
   0   9  -3   58.19    6.10
  -9   0  -3   61.09    5.70
   0  -9  -3   60.49    6.90
   0   9  -3   57.09    5.90
  -9   0   3   69.69    5.80
   0   9   3   77.59    6.70
   0  -9   3   72.19    5.90
   0   9   3   70.89    6.10
  -9   2  -3  479.45   43.80
  -2  -9  -3  466.85   44.00
   9  -2  -3  501.65   43.90
   2   9  -3  455.35   43.90
   9  -2  -3  486.75   43.90
   2   9   3  557.84   44.20
   2   9   3  513.35   44.00
  -2  -9   3  551.04   43.90
  -9   4  -3  228.58   19.80
   9  -4  -3  228.98   19.90
   9  -4  -3  220.78   20.30
  -4  -9  -3  211.38   20.10
   9  -4  -3  229.88   19.90
   4   9  -3  215.18   20.20
   4   9  -3  213.98   20.00
  -9   4   3  226.28   20.00
  -9   4   3  250.17   20.00
  -9   4   3  230.08   20.40
  -4  -9   3  234.58   20.00
   9  -6  -3   10.90    1.30
  -6  -9  -3    7.50    2.20
   6   9  -3    7.90    1.60
   9  -6  -3    8.60    1.30
   9  -6  -3    6.70    2.10
   6   9  -3    8.30    1.60
  -6  -9  -3   11.10    1.60
  -9   6   3   11.40    2.60
  -6  -9   3    9.40    1.70
  -9   6   3   10.90    1.40
  -9   6   3   10.80    1.40
   6   9   3   10.70    1.50
   8   9  -3   51.59    5.50
   9  -8  -3   58.79    5.20
   9  -8  -3   58.49    6.20
  -8  -9  -3   61.79    5.50
   8   9  -3   56.69    5.70
   8   9   3   48.70    5.40
  -9   8   3   61.39    6.60
  -9   8   3   55.19    5.30
  -8  -9   3   59.59    5.70
 -10  -9  -3   32.80    3.70
  10   9  -3   25.80    3.70
   9 -10  -3   31.80    4.60
  -9  10  -3   38.30    3.50
  10   9  -3   39.00    3.80
  10   9  -3   32.10    4.10
  10   9   3   29.30    3.60
 -10  -9   3   38.50    4.20
  -9  10   3   38.70    3.70
  -7  10  -3   11.20    1.50
  10   7  -3   10.40    1.50
  10   7  -3    9.30    1.60
 -10  -7  -3    6.00    2.10
   7 -10  -3   11.70    2.30
  10   7  -3    6.90    1.70
 -10  -7  -3   12.20    1.60
   7 -10  -3   13.20    1.60
 -10  -7   3    8.50    2.00
  10   7   3    8.30    1.30
  -7  10   3   12.10    1.70
  -7  10   3   14.20    2.80
  -5  10  -3   16.20    2.10
  10   5  -3   10.30    1.90
 -10  -5  -3   15.80    1.90
   5 -10  -3   17.30    1.70
   5 -10  -3   14.10    1.90
   5 -10  -3   13.00    2.50
  10   5   3   14.30    1.70
 -10  -5   3   21.30    2.40
  -5  10   3   12.50    1.90
  -5  10   3   14.80    2.60
   3 -10  -3  207.98   21.00
   3 -10  -3  248.18   20.60
 -10  -3  -3  235.68   20.60
  -3  10  -3  260.87   20.80
  10   3  -3  205.98   20.80
  10   3  -3  242.28   20.80
  10   3   3  234.38   20.60
  -3  10   3  226.18   20.80
  -3  10   3  246.48   21.10
   1 -10  -3  171.38   16.20
 -10  -1  -3  180.88   15.70
  -1  10  -3  187.68   15.70
  10   1  -3  186.08   15.90
  10   1  -3  177.38   15.70
  -1  10  -3  183.48   15.90
   1 -10  -3  179.98   15.90
 -10  -1   3  184.68   15.90
  10   1   3  166.58   15.60
  -1  10   3  203.18   17.10
 -10  -1   3  167.38   16.20
   1 -10   3  176.78   16.00
  -1  10   3  158.58   15.90
   1  10  -3  167.98   16.20
  -1 -10  -3  186.28   16.60
  -1 -10  -3  185.08   16.10
 -10   1  -3  189.08   15.90
   1  10  -3  183.48   16.00
  10  -1  -3  202.28   16.00
 -10   1   3  189.68   16.10
   1  10   3  173.68   16.40
  -1 -10   3  166.48   16.00
 -10   1   3  178.88   16.40
   1  10   3  160.08   16.20
 -10   1   3  180.88   15.90
   3  10  -3  223.58   19.80
   3  10  -3  205.18   19.90
 -10   3  -3  236.58   19.60
  -3 -10  -3  237.18   20.30
  -3 -10  -3  232.18   19.90
  10  -3  -3  242.68   19.70
 -10   3   3  208.28   19.70
 -10   3   3  231.58   19.70
   3  10   3  213.68   20.20
 -10   3   3  200.88   20.10
  10  -5  -3   33.50    3.50
   5  10  -3   32.50    3.80
   5  10  -3   31.20    3.90
  -5 -10  -3   28.80    4.50
 -10   5  -3   36.80    3.20
  -5 -10  -3   31.70    3.70
  10  -5  -3   28.80    4.60
  10  -5  -3   36.90    3.40
   5  10   3   28.00    3.60
  -5 -10   3   34.20    3.80
 -10   5   3   40.90    3.40
 -10   5   3   38.40    5.00
 -10   5   3   33.00    3.50
  10  -7  -3   72.99    7.80
  10  -7  -3   81.09    6.90
  -7 -10  -3   82.39    7.20
 -10   7   3   70.29    7.00
 -10   7   3   66.29    8.00
  -7 -10   3   76.19    7.30
 -10   7   3   81.49    7.00
 -10   9  -3  489.25   41.60
  -9 -10  -3  430.26   41.80
 -10   9   3  506.75   42.10
  10 -11  -3  123.89   11.50
  11  10  -3  109.99   11.00
 -11 -10  -3  140.79   11.00
 -11 -10   3  119.69   11.20
 -10  11   3  104.79   11.70
 -10  11   3  117.89   10.90
  11   8  -3   15.80    2.00
  -8  11  -3   17.20    1.90
   8 -11  -3   19.20    2.30
   8 -11  -3   16.10    2.80
  11   8  -3   10.50    2.10
  11   8  -3   12.10    2.00
 -11  -8  -3    8.90    2.40
 -11  -8  -3   15.20    2.00
  11   8   3   12.50    1.70
  -8  11   3   12.90    1.90
 -11  -8   3   17.30    2.70
  -8  11   3   16.70    3.30
  -6  11  -3   22.80    2.60
 -11  -6  -3   19.40    2.40
   6 -11  -3   18.80    2.30
   6 -11  -3   21.00    3.20
   6 -11  -3   24.50    2.70
  -6  11   3   22.20    3.30
 -11  -6   3   21.90    2.60
  -6  11   3   23.00    2.80
  11   6   3   16.90    2.20
   4 -11  -3  120.59   10.10
  -4  11  -3  113.59   10.30
   4 -11  -3   97.99   10.70
 -11  -4  -3  110.19   10.10
  11   4  -3  114.09   10.10
  11   4  -3  109.39   10.30
  -4  11   3  117.49   10.40
  -4  11   3  119.89   10.80
  -2  11  -3  732.03   64.69
   2 -11  -3  695.53   64.89
  11   2  -3  750.42   64.79
 -11  -2  -3  735.33   64.69
  11   2  -3  805.92   64.89
   2 -11  -3  747.33   65.19
  -2  11  -3  656.13   64.89
   2 -11   3  754.72   64.99
  -2  11   3  753.52   65.09
 -11  -2   3  807.22   64.89
  -2  11   3  714.13   64.99
 -11   0  -3   22.20    2.30
   0 -11  -3   17.50    3.20
  11   0  -3   21.90    2.70
   0  11  -3   18.90    2.60
   0  11  -3   19.90    2.50
  11   0  -3   20.60    2.30
   0 -11  -3   18.70    2.70
 -11   0   3   27.50    3.30
   0 -11   3   29.30    3.20
 -11   0   3   26.10    2.30
   0 -11   3   21.10    2.50
   0  11   3   24.50    2.90
   2  11  -3   46.20    5.20
  -2 -11  -3   63.59    6.40
  11  -2  -3   52.09    5.00
  11  -2  -3   53.69    5.20
  -2 -11  -3   53.79    5.40
  -2 -11   3   56.99    5.20
   2  11   3   58.59    5.50
 -11   2   3   57.89    6.20
 -11   2   3   57.39    5.10
 -11   2   3   54.69    5.30
 -11   4  -3  239.28   20.40
  -4 -11  -3  228.48   20.70
   4  11  -3  229.58   20.60
  11  -4  -3  234.28   20.50
  11  -4  -3  241.88   20.50
   4  11   3  210.48   20.70
 -11   4   3  226.08   21.00
  -4 -11   3  231.18   20.60
 -11   4   3  248.18   20.60
  11  -6  -3    0.90    2.30
  11  -6  -3    0.30    0.70
   6  11  -3    0.60    1.20
 -11   6  -3    0.60    0.50
  -6 -11  -3    2.00    1.20
  -6 -11  -3    1.40    2.20
 -11   6  -3    1.60    0.60
   6  11  -3    1.80    1.30
  11  -6  -3    1.20    0.90
  -6 -11   3    0.50    1.40
 -11   6   3    1.80    2.50
 -11   6   3   -0.70    1.00
 -11   6   3    0.90    0.80
   6  11   3   -0.10    1.10
   8  11  -3  109.39   11.50
   8  11  -3  132.29   11.60
  11  -8  -3  126.99   12.00
  -8 -11  -3  140.59   11.60
 -11   8   3  125.79   11.30
 -11   8   3  123.09   12.20
  -8 -11   3  122.39   11.60
  11 -10  -3  195.58   20.70
 -10 -11  -3  199.68   20.30
 -11  10  -3  241.08   20.20
 -10 -11   3  243.48   20.50
 -11  10   3  249.68   20.30
 -11  10   3  241.98   20.90
 -11  12  -3   49.80    4.50
  12  11  -3   52.49    5.00
  11 -12  -3   40.30    5.80
 -12 -11   3   36.80    5.20
 -11  12   3   39.50    6.40
 -11  12   3   46.30    4.70
  -9  12  -3   37.40    3.70
  12   9  -3   41.40    4.00
   9 -12  -3   29.40    4.90
   9 -12  -3   43.00    3.90
 -12  -9  -3   30.80    3.70
  -9  12   3   36.70    5.50
  -9  12   3   39.50    3.90
  12   9   3   27.10    3.60
 -12  -9   3   39.00    4.50
   7 -12  -3   84.59    9.10
  -7  12  -3   97.89    8.40
 -12  -7  -3   90.39    8.30
  12   7  -3   88.49    8.80
  12   7  -3   82.09    8.70
  -7  12   3   92.39    9.20
 -12  -7   3   92.79    8.70
  -7  12   3   96.39    8.50
  12   5  -3   11.00    2.00
  12   5  -3   15.20    1.90
  12   5  -3   16.10    1.90
   5 -12  -3   13.40    2.70
   5 -12  -3   13.80    2.00
  -5  12  -3   13.50    1.90
 -12  -5  -3   14.30    1.70
 -12  -5   3   19.20    2.40
  12   5   3   11.00    1.60
  -5  12   3   16.20    2.10
  -5  12   3   13.00    3.00
  12   3  -3  235.98   20.90
   3 -12  -3  210.88   20.80
   3 -12  -3  254.27   20.70
   3 -12  -3  222.08   21.20
 -12  -3  -3  231.08   20.60
  -3  12  -3  248.38   20.90
  12   3  -3  213.38   20.70
  12   3   3  222.38   20.60
  -3  12   3  265.37   21.30
  -3  12   3  234.08   21.00
   3 -12   3  249.78   21.00
 -12  -1  -3  160.48   13.80
   1 -12  -3  149.88   14.90
   1 -12  -3  145.19   14.10
  12   1  -3  154.68   13.90
  12   1  -3  168.68   14.10
  -1  12  -3  141.19   13.90
 -12  -1   3  160.58   14.60
  -1  12   3  169.98   14.60
   1 -12   3  179.28   14.40
   1 -12   3  142.89   13.90
  -1  12   3  160.08   14.30
  12  -1  -3    5.90    1.40
 -12   1  -3    6.60    0.80
  -1 -12  -3    6.40    2.80
  12  -1  -3    7.40    1.00
   1  12  -3    5.30    1.50
  -1 -12  -3    7.00    1.50
   1  12  -3    5.20    1.30
  -1 -12   3    7.60    1.30
 -12   1   3    7.00    1.00
   1  12   3    5.80    1.50
 -12   1   3    7.20    1.50
  -1 -12   3    4.90    2.50
   1  12   3    7.40    2.60
 -12   1   3    7.20    2.50
  12  -3  -3  100.59    8.10
  -3 -12  -3   93.29    9.20
   3  12  -3   84.49    8.70
   3  12  -3  104.09    8.60
  -3 -12  -3  103.49    8.50
   3  12   3   96.09    9.20
   3  12   3   78.19    8.50
 -12   3   3   82.39    8.10
 -12   3   3   78.29    9.10
 -12   3   3   83.89    8.30
  12  -5  -3  111.99   10.40
  -5 -12  -3  104.49   10.70
  12  -5  -3  126.79   10.40
 -12   5  -3  118.59   10.30
 -12   5  -3  115.59   10.20
 -12   7  -3   98.19    8.10
   7  12  -3   79.59    8.60
  12  -7  -3   81.79    9.20
  -7 -12  -3   94.79    8.50
   7  12  -3   89.59    8.60
  12  -7  -3  100.09    8.20
 -12   7   3   96.19    8.30
 -12   7   3   91.89    9.50
   7  12   3   82.59    8.60
  -7 -12   3   90.19    8.60
 -12   7   3   84.89    8.30
  -9 -12  -3   14.30    3.20
  -9 -12  -3   23.90    2.80
  12  -9  -3   28.10    3.70
   9  12  -3   22.70    2.90
   9  12   3   18.00    2.70
  -9 -12   3   22.00    2.90
 -12   9   3   27.40    4.00
 -12   9   3   21.90    2.70
  12 -11  -3    2.70    2.60
 -11 -12  -3    2.00    1.40
 -11 -12  -3    0.40    2.20
  11  12  -3    0.70    1.50
 -12  11  -3    3.30    1.10
  12 -11  -3    5.40    1.30
 -12  11   3    4.20    3.20
 -12  11   3    6.00    1.30
 -11 -12   3    6.10    1.90
  12 -13  -3    1.90    1.30
 -13 -12  -3    1.20    1.70
  13  12  -3    0.30    1.60
 -13 -12  -3    0.80    1.30
  12 -13  -3    0.20    1.50
 -13 -12  -3    0.30    2.50
 -12  13  -3    1.90    1.20
 -12  13   3    0.40    3.10
 -13 -12   3    1.80    1.90
 -10  13  -3   15.70    1.90
 -13 -10  -3    8.60    2.60
 -13 -10  -3    9.00    1.80
  13  10  -3   16.60    2.20
  10 -13  -3   12.40    2.80
 -13 -10   3   11.70    2.30
 -10  13   3   13.10    3.30
 -10  13   3   12.20    1.90
  13   8  -3    8.60    1.70
   8 -13  -3    8.10    2.60
   8 -13  -3   13.70    1.90
 -13  -8  -3    5.20    2.30
  -8  13  -3   10.70    1.70
 -13  -8  -3    9.40    1.60
  13   6  -3   57.39    6.10
 -13  -6  -3   65.79    6.00
  -6  13  -3   64.59    6.10
  13   6  -3   68.09    6.50
   6 -13  -3   57.19    7.00
  -6  13   3   68.79    7.30
  -6  13   3   63.59    6.30
 -13  -6   3   68.59    6.50
  13   4  -3  144.69   12.60
   4 -13  -3  158.18   12.60
 -13  -4  -3  139.69   12.50
  13   4  -3  138.99   12.80
  13   4  -3  126.69   12.60
  -4  13  -3  160.98   12.80
   4 -13  -3  133.29   13.30
  -4  13   3  131.49   12.90
   4 -13   3  131.49   12.90
  -4  13   3  140.79   13.40
 -13  -4   3  143.79   12.90
 -13  -2  -3   13.20    1.50
  -2  13  -3    8.60    1.40
   2 -13  -3    9.60    1.80
  13   2  -3   11.20    1.40
  -2  13  -3   10.00    1.80
   2 -13  -3    8.00    2.70
  13   2  -3   10.80    1.80
  -2  13   3   15.60    2.10
  -2  13   3   16.40    2.90
   2 -13   3   14.70    1.80
   0  13  -3   41.40    4.60
 -13   0  -3   47.30    4.30
  13   0  -3   52.09    4.40
   0  13  -3   41.70    5.00
  13   0  -3   49.00    4.90
   0 -13  -3   41.80    4.90
 -13   0   3   50.29    6.00
 -13   0   3   52.39    4.50
 -13   0   3   56.59    5.00
   0  13   3   49.50    6.10
   0 -13   3   45.00    4.60
   0  13   3   41.80    4.90
   0 -13   3   50.39    5.60
  13  -2  -3    1.00    0.70
  13  -2  -3    2.70    1.20
  -2 -13  -3    2.40    1.30
  -2 -13  -3    1.40    2.60
  -2 -13   3    2.10    2.20
   2  13   3    1.30    2.70
   2  13   3    1.40    1.40
  -2 -13   3    2.60    1.10
 -13   2   3    1.00    1.30
 -13   2   3    2.00    2.40
 -13   2   3    2.00    0.70
   4  13  -3  408.56   39.30
  13  -4  -3  459.55   39.30
  13  -4  -3  473.55   39.20
  -4 -13  -3  425.76   39.50
  -4 -13   3  437.66   39.30
   4  13   3  431.76   39.60
 -13   4   3  482.75   39.30
 -13   4   3  458.95   39.70
 -13   6  -3   86.29    7.20
  -6 -13  -3   64.79    8.40
  -6 -13  -3   87.59    7.80
   6  13  -3   76.29    7.80
 -13   8  -3   11.40    1.40
  -8 -13  -3    9.10    2.10
   8  13  -3    9.50    2.10
  13  -8  -3   12.10    1.60
  -8 -13  -3    4.30    2.90
  13  -8  -3    6.50    2.90
 -13   8  -3   12.20    1.50
   8  13   3    9.80    2.10
 -13   8   3   12.30    1.60
 -13   8   3   11.90    1.60
 -13   8   3   15.90    3.50
  -8 -13   3   11.60    2.10
  13 -10  -3    7.60    2.80
 -10 -13  -3    6.30    2.80
 -13  10  -3   11.50    1.50
  13 -10  -3   13.80    1.70
  10  13  -3    7.80    2.10
 -10 -13  -3    8.90    2.00
 -10 -13   3   10.10    2.10
 -13  10   3    9.90    1.60
 -13  10   3    9.50    3.50
  12  13  -3   11.40    2.20
 -13  12  -3   12.00    1.70
 -12 -13  -3   11.70    2.10
 -12 -13  -3    6.60    2.70
 -12 -13  -3    8.90    2.10
  13 -12  -3   16.90    1.90
 -13  12   3    9.80    1.80
 -12 -13   3   11.80    2.50
 -13  12   3   13.20    3.60
 -14 -13  -3   12.00    2.60
  13 -14  -3   20.30    2.30
 -14 -13  -3    7.50    2.90
  13 -14  -3   12.90    3.30
 -14 -13  -3   15.30    2.90
  14  13  -3   21.80    2.80
 -13  14  -3   18.20    2.10
 -13  14   3   15.50    3.80
 -13  14   3   13.70    2.10
 -14 -13   3   12.20    2.50
 -14 -11  -3    4.50    1.40
 -11  14  -3    1.50    1.20
 -14 -11  -3    4.50    1.70
  14  11  -3    4.60    1.70
 -11  14   3    2.00    2.80
 -14 -11   3    1.40    1.90
 -11  14   3    1.30    1.30
 -14  -9  -3   40.70    4.50
  -9  14  -3   44.60    4.50
   9 -14  -3   41.40    5.60
  -9  14   3   48.40    6.30
 -14  -9   3   38.90    5.00
  -9  14   3   47.80    4.70
  -7  14  -3  276.87   25.10
  14   7  -3  315.87   25.20
   7 -14  -3  256.57   25.60
 -14  -7  -3  264.17   25.00
  14   7   3  252.87   25.00
 -14  -7   3  326.77   25.30
  -7  14   3  302.87   25.30
 -14  -5  -3    8.10    1.30
   5 -14  -3    7.90    2.80
  14   5  -3    9.70    1.30
  14   5  -3    7.50    1.80
   5 -14  -3    8.70    1.80
  -5  14  -3    9.60    1.60
  14   5  -3   10.50    1.50
  -5  14   3    4.50    1.60
 -14  -5   3    4.60    1.80
  -5  14   3    7.10    3.00
   5 -14   3    8.00    2.20
   3 -14  -3   48.20    6.50
  14   3  -3   53.29    4.90
 -14  -3  -3   52.79    4.80
  -3  14  -3   47.80    5.30
  14   3  -3   49.10    5.00
  14   3  -3   45.90    5.50
   3 -14  -3   55.69    5.30
   3 -14   3   49.50    5.90
 -14  -3   3   61.99    5.50
  -3  14   3   54.89    5.50
  -3  14   3   55.89    6.50
   1 -14  -3   44.50    4.60
  14   1  -3   39.40    4.60
   1 -14  -3   43.80    6.10
  14   1  -3   44.00    4.10
  -1  14  -3   36.40    4.60
 -14  -1  -3   39.70    4.00
   1 -14   3   46.80    5.50
 -14  -1   3   46.60    5.90
  -1  14   3   47.40    4.80
   1 -14   3   42.00    4.20
 -14  -1   3   50.59    4.70
  -1  14   3   51.09    6.00
  14  -1  -3   13.20    1.50
  -1 -14  -3   12.90    2.40
   1  14  -3   12.60    2.10
  14  -1  -3   15.90    1.90
  -1 -14  -3   10.00    3.70
   1  14   3   11.20    3.10
 -14   1   3   10.00    1.40
  -1 -14   3    9.20    2.70
  -1 -14   3    8.10    1.60
   1  14   3    8.90    2.00
 -14   1   3   12.90    2.00
 -14   1   3   11.20    2.90
  14  -3  -3  119.39    9.50
  -3 -14  -3  101.09    9.70
  -3 -14  -3   86.19   10.50
   3  14  -3   88.79    9.60
 -14   3   3  110.49    9.40
   3  14   3   91.89    9.70
 -14   3   3  113.79    9.20
  -3 -14   3   90.89    9.30
 -14   3   3  110.99   10.30
  -5 -14  -3  159.78   14.60
   5  14  -3  142.79   14.60
 -14   5   3  169.68   15.10
  -5 -14   3  171.28   14.50
   5  14   3  155.58   14.70
  -7 -14  -3   92.89    9.10
 -14   7  -3   96.09    8.50
 -14   7  -3   96.99    8.40
  14  -7  -3  105.49    8.70
   7  14  -3   80.99    9.10
 -14   7   3  104.49   10.10
   7  14   3   86.29    9.10
 -14   7   3   91.39    8.70
  -7 -14   3   97.69    9.00
   9  14  -3    0.60    1.60
 -14   9  -3    1.10    0.80
  14  -9  -3    1.90    2.80
  -9 -14  -3    0.00    1.50
 -14   9  -3    1.80    0.70
  14  -9  -3    1.40    1.00
  -9 -14   3    0.70    1.70
 -14   9   3    1.90    3.20
 -14   9   3    0.80    1.00
 -11 -14  -3   93.49    8.80
 -11 -14  -3   88.79    8.90
  11  14  -3   81.79    8.90
 -14  11   3  102.89    8.60
 -11 -14   3   91.79    9.00
 -14  11   3   92.29   10.00
 -14  13  -3  120.19   10.60
  14 -13  -3  130.09   10.70
 -13 -14  -3   99.79   10.90
 -14  13   3  111.39   10.70
 -14  13   3  115.89   11.90
 -13 -14   3  120.19   11.20
 -15 -14  -3    2.40    1.90
 -14  15  -3    1.60    1.20
  15  14  -3    6.10    2.20
 -15 -14  -3    2.30    1.60
  14 -15  -3    1.40    1.40
 -15 -14   3    5.10    2.30
 -14  15   3    4.20    1.40
  12 -15  -3   21.20    2.80
  12 -15  -3   18.30    3.70
  15  12  -3   27.40    3.20
 -12  15  -3   19.60    2.60
 -12  15   3   26.70    4.30
 -12  15   3   25.20    3.10
 -15 -10  -3    7.30    4.40
 -10  15  -3   14.00    2.70
 -15 -10  -3   16.60    2.50
  15  10  -3   22.10    3.10
 -15 -10  -3   14.70    2.30
  10 -15  -3   21.00    2.50
 -10  15   3   18.80    2.50
 -10  15   3   20.20    3.90
 -15 -10   3   21.20    3.00
 -15  -8  -3  119.59   12.10
  15   8  -3  152.48   12.30
 -15  -8  -3  134.29   12.40
  -8  15  -3  131.39   12.30
  -8  15   3  128.39   12.40
  -8  15   3  143.09   13.20
 -15  -8   3  139.69   12.50
 -15  -6  -3   24.20    2.70
   6 -15  -3   31.70    3.40
   6 -15  -3   27.10    4.00
  15   6  -3   28.50    2.80
  15   6  -3   22.60    3.00
  -6  15  -3   22.00    3.00
   6 -15   3   24.60    3.20
 -15  -6   3   30.90    3.30
  -6  15   3   21.90    4.00
  -6  15   3   20.00    2.90
  15   6   3   18.50    2.40
  15   4  -3    2.50    0.90
 -15  -4  -3    1.40    0.90
  -4  15  -3    1.80    1.40
   4 -15  -3    1.40    2.80
  15   4  -3    0.70    1.50
  15   4  -3    1.30    1.00
   4 -15  -3    1.40    1.50
  -4  15   3    2.70    2.90
 -15  -4   3    1.00    1.50
   4 -15   3    2.40    2.10
  -4  15   3    0.10    1.40
  15   2  -3    9.30    1.80
   2 -15  -3   13.70    2.10
  15   2  -3    9.90    1.20
  -2  15  -3    7.90    1.80
   2 -15  -3    8.60    3.10
 -15  -2  -3    9.20    1.10
  15   2  -3    8.90    1.30
 -15  -2   3    4.50    1.60
  -2  15   3    4.10    1.70
   2 -15   3    2.50    2.40
  -2  15   3    2.40    3.00
   0 -15  -3  318.27   29.90
  15   0  -3  341.57   29.00
  15   0  -3  366.96   29.30
   0 -15   3  315.97   29.10
   0  15   3  327.27   29.50
   0 -15   3  304.87   29.50
   0  15   3  331.17   29.80
 -15   0   3  318.87   29.60
 -15   0   3  352.46   29.20
   2  15  -3   57.59    5.90
  -2 -15  -3   68.79    5.90
  -2 -15  -3   62.99    7.30
 -15   2   3   58.39    5.70
  -2 -15   3   50.59    5.40
   2  15   3   52.99    8.10
 -15   2   3   50.39    6.80
   2  15   3   51.89    5.90
 -15   2   3   54.09    5.20
   4  15  -3   70.89    7.00
 -15   4   3   81.19    6.40
 -15   4   3   64.89    7.90
 -15   4   3   68.99    6.70
   4  15   3   60.49    7.00
  -4 -15   3   61.99    6.60
  15  -6  -3    5.80    1.10
 -15   6  -3    4.90    1.10
  -6 -15  -3    0.40    2.60
   6  15  -3    5.00    1.80
  15  -6  -3    5.80    1.40
  -6 -15  -3    4.70    1.80
  -6 -15   3    5.60    2.50
 -15   6   3   14.50    3.50
  -6 -15   3   11.10    1.80
   6  15   3   12.70    2.20
   8  15  -3    6.90    2.00
 -15   8  -3    6.80    1.00
  -8 -15  -3    2.40    2.80
 -15   8  -3    4.80    0.80
  -8 -15  -3    6.80    1.90
  15  -8  -3    4.70    1.30
  15  -8  -3    4.30    1.10
 -15   8   3    6.10    1.40
 -15   8   3    6.20    1.30
  -8 -15   3    8.90    2.00
 -15   8   3    6.30    3.50
 -15  10  -3    4.30    1.00
 -10 -15  -3    2.40    1.70
  10  15  -3    4.00    1.90
 -15  10  -3    5.20    1.00
 -10 -15  -3    4.10    1.90
 -10 -15  -3    2.00    2.70
  15 -10  -3    7.90    1.30
 -15  10   3   10.00    3.70
  10  15   3    7.10    1.90
 -10 -15   3    7.10    2.00
 -15  12  -3  288.47   22.90
  15 -12  -3  244.88   23.80
 -12 -15  -3  244.48   23.30
 -12 -15  -3  229.88   23.20
 -15  12   3  257.77   23.90
 -15  12   3  283.77   23.10
 -12 -15   3  263.17   23.30
  15 -14  -3   73.49    6.20
 -14 -15  -3   60.59    6.60
 -15  14  -3   69.39    6.10
 -14 -15   3   59.19    7.00
 -15  14   3   53.59    6.20
 -16 -15  -3    3.10    1.80
 -16 -15  -3    3.10    2.00
  15 -16  -3    4.90    1.60
 -15  16  -3    6.30    1.50
  16  15  -3    7.80    2.40
 -15  16   3    1.60    3.20
 -15  16   3    4.20    1.50
 -16 -15   3    0.90    2.10
 -16 -13  -3   35.40    4.70
 -13  16  -3   42.80    4.50
  13 -16  -3   50.09    4.70
 -16 -13  -3   37.50    5.10
 -13  16   3   47.50    6.90
 -13  16   3   41.40    4.70
 -16 -13   3   42.90    5.40
 -11  16  -3   93.29    8.80
 -16 -11  -3   83.49    9.20
 -16 -11  -3   91.19    9.10
 -16 -11   3  106.29    9.50
 -11  16   3   92.39    9.00
 -11  16   3  104.09   10.20
 -16  -9  -3    4.70    1.80
  -9  16  -3    6.90    1.60
  16   9  -3    9.70    1.80
   9 -16  -3    9.90    1.90
 -16  -9  -3    6.40    1.50
 -16  -9  -3    5.00    3.20
  16   9  -3    7.60    1.60
 -16  -9   3    7.30    2.10
  -9  16   3    7.50    1.70
  -9  16   3   10.30    3.30
 -16  -7  -3   27.00    2.90
 -16  -7  -3   27.00    2.70
   7 -16   3   22.10    3.00
  16   7   3   18.60    2.40
  -7  16   3   22.70    4.00
 -16  -7   3   22.60    3.00
  -7  16   3   19.60    2.80
   5 -16  -3   15.40    2.30
  -5  16  -3   12.70    2.10
 -16  -5  -3   12.90    1.60
 -16  -5  -3   12.00    2.00
  16   5  -3   13.20    1.70
  16   5  -3   12.90    1.90
 -16  -5   3   12.00    2.20
  -5  16   3   15.30    3.60
   5 -16   3   13.00    2.50
  -5  16   3   11.50    2.20
  -3  16  -3   26.40    3.20
 -16  -3  -3   29.40    3.50
   3 -16  -3   28.70    3.30
   3 -16  -3   21.90    4.60
  16   3  -3   26.00    2.70
 -16  -3  -3   24.50    2.60
  16   3  -3   27.40    2.90
 -16  -3   3   27.90    3.70
   3 -16   3   26.20    3.70
 -16  -3   3   27.40    4.00
  -3  16   3   22.10    3.30
  -3  16   3   24.50    4.20
  16   1  -3  208.58   18.30
  16   1  -3  199.38   18.30
  -1  16  -3  199.08   18.80
   1 -16  -3  213.38   19.50
  16   1  -3  224.08   18.70
 -16  -1  -3  227.48   18.60
  -1  16   3  206.88   18.90
 -16  -1   3  202.98   19.10
   1 -16   3  186.18   18.40
   1 -16   3  205.48   19.00
  -1  16   3  219.68   19.30
 -16  -1   3  211.48   18.60
  16  -1  -3   34.20    3.70
  16  -1  -3   40.30    4.50
   1  16  -3   31.80    4.50
 -16   1  -3   35.20    4.20
  16  -1  -3   39.00    3.70
  -1 -16  -3   39.30    4.70
 -16   1   3   46.70    4.50
   1  16   3   51.29    6.40
 -16   1   3   43.20    5.80
   1  16   3   46.20    4.80
  -1 -16   3   36.70    5.50
  -1 -16   3   43.10    4.10
 -16   3  -3    7.80    1.40
   3  16  -3    8.70    2.10
  -3 -16  -3   10.00    2.20
  16  -3  -3    8.20    1.70
 -16   3   3   10.80    1.80
  -3 -16   3    6.10    2.70
   3  16   3    7.90    2.10
 -16   3   3   10.00    1.30
 -16   3   3    9.10    3.20
  -3 -16   3    7.80    1.60
  16  -5  -3   35.90    4.10
   5  16  -3   30.30    4.20
  -5 -16  -3   38.20    4.50
 -16   5   3   36.80    4.90
 -16   5   3   34.70    4.10
 -16   5   3   41.70    3.60
   5  16   3   34.70    4.50
  -5 -16   3   32.70    4.10
  -7 -16  -3   69.49    7.30
 -16   7   3   66.89    6.80
 -16   7   3   74.49    8.50
 -16   7   3   79.29    6.60
  -7 -16   3   65.49    7.10
  16  -9  -3   19.30    2.20
  -9 -16  -3   11.70    2.40
   9  16  -3    9.80    2.50
  -9 -16  -3   12.80    2.60
 -16   9  -3   14.20    1.70
  -9 -16   3   17.90    2.60
   9  16   3   12.30    2.50
 -16   9   3   18.60    4.10
 -16   9   3   17.10    2.00
 -16  11  -3   24.40    2.50
  16 -11  -3   26.00    2.80
 -16  11  -3   23.50    2.60
 -11 -16  -3   18.10    3.00
 -11 -16  -3   20.10    3.10
 -11 -16   3   26.50    3.50
 -16  11   3   24.30    4.50
 -16  11   3   24.00    2.90
 -13 -16  -3   93.99    9.20
 -13 -16  -3   86.79    9.20
 -13 -16   3  101.79    9.50
 -16  13   3  100.19    8.90
  15  16  -3    8.50    2.70
 -15 -16  -3    5.00    2.00
 -15 -16  -3    5.50    2.10
 -16  15  -3    7.70    1.50
  16 -15  -3    8.50    1.80
 -16  15   3    7.80    1.70
 -15 -16   3    7.50    2.40
 -16  15   3    4.30    3.40
  17  16  -3   13.50    2.70
 -17 -16  -3    4.30    2.20
 -16  17  -3    7.80    1.60
 -16  17   3    5.30    3.50
 -17 -16   3    5.80    2.50
 -16  17   3    3.90    1.60
 -17 -14  -3   30.80    3.80
 -17 -14  -3   28.80    4.00
 -14  17  -3   36.60    3.80
 -14  17   3   36.10    5.20
 -14  17   3   31.00    4.40
 -17 -14   3   26.10    3.90
 -17 -12  -3   79.69    8.90
 -17 -12  -3   82.99    8.70
 -12  17  -3   96.89    8.70
 -12  17   3   94.39    8.80
 -12  17   3  105.39   10.10
 -17 -12   3  102.09    9.50
  17  10  -3   21.00    2.60
 -10  17  -3   16.30    2.30
 -17 -10  -3   10.40    2.90
 -17 -10  -3   16.60    2.60
 -17 -10  -3   15.40    2.30
  10 -17  -3   19.60    2.60
 -17 -10   3   19.90    2.90
 -10  17   3   16.10    2.50
 -10  17   3   18.70    3.90
  -8  17  -3   23.80    3.00
   8 -17  -3   20.90    3.90
 -17  -8  -3   22.50    3.00
  17   8  -3   31.50    3.10
 -17  -8  -3   21.80    3.00
  -8  17   3   26.70    4.30
  -8  17   3   21.30    3.10
 -17  -8   3   29.30    3.30
 -17  -6  -3    7.20    1.30
 -17  -6  -3    6.50    1.60
   6 -17  -3    8.60    2.00
  -6  17  -3    6.30    1.60
  17   6  -3    7.00    1.30
 -17  -6   3    4.60    1.90
  -6  17   3    4.40    3.20
   6 -17   3    6.10    2.10
  -6  17   3    4.00    1.60
   4 -17  -3    2.90    1.60
  -4  17  -3    3.90    1.50
  17   4  -3    2.90    0.90
 -17  -4  -3    3.20    0.90
 -17  -4  -3    4.00    1.40
  -4  17   3    3.20    3.20
 -17  -4   3   -0.30    1.50
  -4  17   3    1.90    1.60
   4 -17   3    1.40    2.20
  17   2  -3   88.99    7.70
   2 -17  -3   98.49    8.60
 -17  -2  -3   86.89    8.10
  17   2  -3   82.99    7.70
  -2  17   3   76.89    8.30
 -17  -2   3   85.69    8.20
  -2  17   3   96.59    9.60
   2 -17   3   77.79    8.70
 -17  -2   3   81.49    9.10
  17   0  -3  179.18   15.50
   0  17  -3  151.38   16.00
 -17   0  -3  183.88   15.70
   0 -17  -3  186.18   16.00
   0  17   3  175.58   16.10
   0 -17   3  168.98   16.30
 -17   0   3  177.38   16.30
   0 -17   3  162.98   15.70
 -17   0   3  192.88   15.80
 -17   2  -3   13.70    2.10
   2  17  -3   14.50    2.60
  -2 -17  -3   14.80    2.70
  -2 -17   3   22.70    2.80
 -17   2   3   23.80    3.70
   2  17   3   22.20    3.10
  -2 -17   3   16.20    3.40
  -4 -17  -3    8.30    2.10
   4  17  -3    8.00    2.20
 -17   4  -3    6.10    1.30
 -17   4   3    5.50    1.60
  -4 -17   3    7.00    1.60
 -17   4   3    6.10    1.10
   4  17   3   10.60    2.30
  -4 -17   3    3.70    2.60
 -17   4   3    7.40    3.20
   6  17  -3    6.50    2.40
  -6 -17  -3    7.20    2.30
  -6 -17   3   13.10    2.20
 -17   6   3   14.30    3.70
 -17   6   3   11.20    1.90
 -17   6   3   15.40    1.60
   6  17   3   11.60    3.10
  -8 -17  -3  169.08   15.60
  -8 -17  -3  179.08   15.50
 -17   8   3  174.48   16.40
   8  17   3  152.08   15.70
  -8 -17   3  172.48   15.40
 -10 -17  -3   10.40    2.20
 -17  10  -3    8.90    1.10
  17 -10  -3   10.70    1.40
 -17  10  -3    8.30    1.20
 -17  10   3    5.10    3.60
 -10 -17   3    9.90    2.20
 -17  10   3    6.40    1.50
 -12 -17  -3   13.90    2.70
 -12 -17  -3   13.30    2.70
 -17  12  -3   18.20    2.30
  17 -12  -3   20.00    2.20
 -17  12  -3   15.80    2.10
 -17  12   3   22.60    2.70
 -12 -17   3   19.50    3.10
 -14 -17  -3    3.80    2.00
 -17  14  -3    4.70    1.50
 -14 -17  -3    4.50    2.00
 -14 -17   3    3.50    2.20
 -17  14   3    4.40    1.40
 -17  14   3    1.00    3.40
 -17  16  -3    1.30    1.20
 -16 -17  -3    1.00    2.00
 -16 -17  -3   -1.30    2.40
  16  17  -3    3.30    2.50
 -16 -17   3    0.00    2.20
 -17  16   3    2.30    1.40
 -17  16   3    1.50    3.10
 -17  18  -3   18.20    2.40
 -18 -17  -3   16.90    3.10
 -17  18   3   19.20    2.70
 -17  18   3   21.30    4.50
 -18 -17   3   18.80    3.30
 -15  18  -3    6.20    1.60
 -18 -15  -3    3.80    2.10
  18  15  -3    1.70    1.40
  15 -18  -3    7.90    1.90
 -15  18   3    3.90    1.60
 -15  18   3    3.00    3.40
 -18 -15   3    8.60    2.40
 -18 -13  -3   53.39    6.20
 -13  18  -3   62.39    5.80
 -13  18   3   52.99    5.90
 -13  18   3   54.89    7.60
 -18 -11  -3   61.59    7.10
  11 -18  -3   81.19    7.00
 -11  18  -3   65.29    6.80
 -18 -11   3   76.99    7.50
 -11  18   3   65.59    7.00
 -11  18   3   73.59    8.60
  18   9  -3   11.80    1.90
   9 -18  -3   10.20    2.10
 -18  -9  -3    8.90    2.00
  -9  18  -3    9.30    1.90
  -9  18   3   12.50    2.20
 -18  -9   3    8.70    2.20
  -7  18  -3    6.30    1.60
 -18  -7  -3    2.90    1.60
   7 -18  -3    7.00    1.90
  18   7  -3    5.80    1.20
 -18  -7   3    3.90    2.00
   7 -18   3    1.40    2.00
  -7  18   3    4.10    1.60
  -7  18   3    2.50    3.20
 -18  -5  -3  144.19   12.80
  18   5  -3  147.09   12.40
   5 -18  -3  125.59   14.10
  -5  18  -3  133.39   12.80
  -5  18   3  128.49   13.60
   5 -18   3  132.89   13.00
 -18  -5   3  155.18   12.90
  -3  18  -3   17.50    2.80
 -18  -3  -3   19.40    2.60
   3 -18  -3   28.60    3.10
   3 -18  -3   15.50    4.10
  18   3  -3   20.80    2.70
   3 -18  -3   25.80    3.20
 -18  -3   3   18.80    3.80
   3 -18   3   20.10    3.40
  -3  18   3   20.00    3.10
 -18  -3   3   23.00    2.80
  -3  18   3   24.00    4.20
  -1  18  -3   72.49    7.80
   1 -18  -3   87.19    7.90
 -18  -1  -3   85.19    7.50
   1 -18  -3   90.89    9.40
  -1  18   3   72.09    7.90
   1 -18   3   71.39    7.20
  -1  18   3   94.29    9.30
 -18  -1   3   82.79    8.70
   1 -18   3   67.09    8.20
 -18  -1   3   80.39    7.60
  -1 -18  -3   11.20    2.20
   1  18  -3    8.40    2.10
 -18   1  -3   10.40    1.60
 -18   1   3    6.10    1.70
  -1 -18   3    5.10    2.70
   1  18   3    5.10    2.00
  -1 -18   3    5.60    1.40
 -18   1   3    6.50    3.00
   3  18  -3    3.30    2.00
 -18   3  -3    3.60    1.30
  -3 -18  -3    3.60    2.10
  -3 -18   3    0.30    1.90
   3  18   3    3.80    1.90
  -3 -18   3    3.70    1.40
 -18   3   3    5.70    1.60
 -18   3   3    6.10    3.10
  -5 -18  -3    0.70    1.60
 -18   5  -3    1.60    1.10
  -5 -18  -3    2.70    1.90
   5  18  -3    2.10    1.90
  -5 -18   3    3.10    1.50
 -18   5   3    4.30    1.50
   5  18   3    4.40    2.00
 -18   5   3    3.10    0.90
 -18   5   3   -0.40    3.10
  -7 -18  -3  191.58   17.40
   7  18  -3  165.78   17.50
  -7 -18  -3  197.78   17.20
 -18   7   3  180.98   17.00
 -18   7   3  194.58   18.00
   7  18   3  173.98   17.50
  -7 -18   3  194.28   17.20
 -18   7   3  214.78   16.90
  -9 -18  -3   45.70    5.20
  -9 -18  -3   46.50    5.30
 -18   9   3   44.60    4.40
  -9 -18   3   39.70    5.20
 -18   9   3   44.50    5.90
 -18  11  -3    4.80    1.00
 -18  11  -3    7.10    1.10
 -11 -18  -3    4.50    2.00
 -11 -18  -3    2.20    1.90
 -18  11   3    6.00    3.80
 -18  11   3    5.60    1.40
 -11 -18   3    3.40    2.10
 -18  13  -3    8.90    1.30
 -13 -18  -3    7.60    2.30
 -13 -18  -3    6.50    2.30
 -18  13  -3    7.50    1.30
 -18  13   3    9.40    3.80
 -13 -18   3    9.20    2.50
 -18  13   3    7.20    1.60
 -15 -18  -3   18.10    3.40
 -18  15  -3   24.40    2.90
  15  18  -3   34.50    4.30
 -15 -18  -3   25.20    3.60
 -18  15   3   21.00    4.40
 -18  15   3   26.80    3.20
 -15 -18   3   24.40    3.80
 -18  17  -3    9.40    1.60
 -17 -18  -3    7.10    2.50
 -17 -18   3    5.30    2.50
 -18  17   3    4.10    3.50
 -18  17   3    7.50    1.80
 -19 -16  -3   20.70    3.70
 -16  19  -3   24.20    3.20
 -16  19   3   31.80    3.70
 -16  19   3   33.00    5.00
 -19 -16   3   27.60    4.00
 -19 -14  -3    5.80    2.30
 -14  19  -3    4.70    1.70
 -14  19   3    7.90    3.80
 -14  19   3    9.80    2.00
 -19 -14   3    8.00    2.50
 -19 -12  -3   16.10    2.60
 -12  19  -3   12.70    2.50
 -19 -12   3   13.60    2.80
 -12  19   3   14.20    2.40
 -12  19   3   17.30    4.00
 -10  19  -3    0.50    1.30
  10 -19  -3    1.80    1.70
  19  10  -3   -1.20    1.40
 -19 -10  -3   -0.70    1.70
 -10  19   3   -2.30    1.40
 -19 -10   3   -1.00    1.80
 -10  19   3   -0.90    3.20
  19   8  -3    7.20    1.40
   8 -19  -3    6.50    2.00
 -19  -8  -3    5.70    1.80
  -8  19  -3    5.90    1.70
   8 -19   3    4.60    2.00
  -8  19   3    8.00    3.50
 -19  -8   3    2.80    1.90
  -8  19   3    5.10    1.80
 -19  -6  -3   64.29    7.00
  19   6  -3   70.19    6.20
  -6  19  -3   69.79    6.60
  -6  19   3   61.99    9.50
   6 -19   3   55.59    6.80
 -19  -6   3   60.89    7.90
 -19  -4  -3  126.59   11.70
  -4  19  -3  120.49   11.80
  19   4  -3  130.19   11.30
  -4  19   3  118.49   11.90
 -19  -4   3  135.99   11.80
   4 -19   3  121.59   12.10
 -19  -4   3  118.99   13.40
  -4  19   3  152.28   14.10
 -19  -2  -3    3.30    1.40
  -2  19  -3    3.70    1.70
   2 -19  -3    4.80    2.00
   2 -19   3   -2.40    2.30
  -2  19   3    3.40    3.60
 -19  -2   3    0.80    1.50
 -19  -2   3    2.20    2.80
  -2  19   3   -0.20    1.60
   0 -19  -3    6.70    1.60
 -19   0  -3    5.40    1.50
   0 -19  -3    7.00    2.30
   0  19  -3    6.90    2.10
   0 -19   3    5.60    1.30
 -19   0   3    6.70    3.10
   0  19   3    4.90    2.00
 -19   0   3    6.40    1.80
  -2 -19  -3   35.80    4.20
  -2 -19  -3   36.60    4.10
   2  19  -3   27.80    3.90
 -19   2  -3   33.20    3.60
   2  19   3   31.60    4.20
  -2 -19   3   27.80    3.60
 -19   2   3   33.00    4.70
 -19   2   3   30.10    3.90
   4  19  -3   33.60    4.10
 -19   4  -3   31.00    3.50
  -4 -19  -3   42.20    4.20
  -4 -19  -3   37.30    4.20
 -19   4   3   28.70    4.80
   4  19   3   32.20    4.20
 -19   4   3   28.10    3.80
  -4 -19   3   26.10    3.80
  -6 -19  -3   15.20    2.70
  -6 -19  -3   13.70    2.30
 -19   6  -3   10.70    1.60
   6  19  -3    7.70    2.30
 -19   6   3   13.70    1.60
  -6 -19   3   11.50    2.10
   6  19   3   12.60    2.80
 -19   6   3    9.70    3.80
 -19   6   3   14.20    2.10
  -8 -19  -3   61.59    6.50
  -8 -19  -3   56.19    6.60
  -8 -19   3   59.19    6.40
 -19   8   3   63.19    5.70
 -10 -19  -3   30.30    4.30
 -10 -19  -3   28.80    4.00
 -19  10   3   34.90    5.30
 -19  10   3   39.20    3.80
 -10 -19   3   43.50    4.80
 -12 -19  -3    7.90    2.50
 -12 -19  -3    8.60    2.30
 -19  12  -3    8.80    1.20
 -19  12   3    5.70    1.50
 -12 -19   3    4.70    2.30
 -19  12   3    3.60    3.80
 -19  14  -3   28.10    3.00
 -14 -19  -3   18.50    3.60
 -19  14  -3   24.70    2.90
 -19  14   3   31.50    5.10
 -14 -19   3   33.10    4.00
 -19  14   3   28.90    3.40
 -16 -19  -3   56.99    7.10
 -19  16  -3   64.79    6.10
 -16 -19   3   60.19    7.30
 -19  16   3   65.59    8.10
 -19  16   3   68.29    6.40
 -20 -15  -3    9.00    3.40
 -15  20   3   15.40    2.40
 -20 -15   3   11.20    3.70
 -15  20   3   14.10    3.90
 -20 -13  -3    1.90    1.80
  20  13  -3    1.00    0.60
 -13  20  -3    2.90    1.50
 -20 -13   3    2.60    2.30
 -13  20   3    3.30    3.50
 -13  20   3    2.90    1.70
 -20 -11  -3    1.20    1.90
  20  11  -3    4.40    1.70
 -11  20  -3    1.80    1.40
  11 -20  -3    4.20    1.90
 -11  20   3    5.50    3.60
 -20 -11   3    5.10    2.10
 -11  20   3    2.90    1.60
   9 -20  -3   42.40    4.50
  -9  20  -3   32.80    4.10
 -20  -9  -3   30.10    3.90
  20   9  -3   36.70    3.70
  -9  20   3   32.50    5.30
  -9  20   3   36.00    4.40
 -20  -9   3   27.20    4.00
  20   7  -3    0.80    1.00
  -7  20  -3    1.60    1.50
 -20  -7  -3    0.70    1.60
   7 -20  -3    0.10    1.80
 -20  -7   3    0.70    1.70
   7 -20   3    0.70    2.00
  -7  20   3   -2.00    3.50
  -7  20   3    3.40    2.60
 -20  -5  -3   74.29    7.90
  20   5  -3   83.39    7.30
  -5  20  -3   75.79    7.90
  -5  20   3   76.09    8.10
 -20  -5   3   83.59    7.90
  -5  20   3   93.89    9.60
 -20  -5   3   76.79    9.10
   3 -20  -3    7.00    2.10
 -20  -3  -3    4.60    1.50
  -3  20  -3    4.80    1.80
 -20  -3   3   -0.60    2.90
   3 -20   3   -1.40    0.80
  -3  20   3    0.00    3.60
  -3  20   3   -2.30    1.50
 -20  -3   3    1.30    1.50
 -20  -1  -3    0.90    1.40
   1 -20  -3   -0.20    1.90
  -1  20  -3    1.70    1.70
   1 -20  -3    0.80    1.30
 -20  -1  -3    0.60    2.50
 -20  -1   3    2.10    5.20
  -1  20   3    1.50    3.90
  -1  20   3   -0.50    1.50
 -20  -1   3    2.50    1.60
   1  20  -3    4.20    2.00
  -1 -20  -3    6.90    1.70
  -1 -20  -3    8.60    2.30
 -20   1  -3    7.80    1.60
   1  20   3    6.40    2.10
 -20   1   3    7.00    1.80
  -1 -20   3    3.30    4.30
  -1 -20   3    8.00    1.50
   3  20  -3  104.59   11.00
 -20   3  -3  112.89   10.40
   3  20   3  109.79   11.20
  -3 -20   3  120.09   10.50
 -20   3   3  121.19   10.60
   5  20  -3    3.70    2.00
  -5 -20  -3    6.40    2.00
 -20   5  -3    7.00    1.40
  -5 -20  -3    7.20    2.40
 -20   5   3    8.70    4.60
  -5 -20   3   10.30    1.80
 -20   5   3   10.30    1.80
  -7 -20  -3    4.60    2.40
  -7 -20  -3    0.80    1.80
 -20   7   3    3.00    1.00
 -20   7   3    2.10    1.40
 -20   7   3    1.60    3.50
  -7 -20   3    2.70    1.60
  -9 -20  -3    5.80    2.20
  -9 -20  -3    7.30    2.40
  -9 -20   3    7.50    2.10
 -20   9   3    5.50    3.80
 -20   9   3    8.50    1.40
 -11 -20  -3   14.90    2.80
 -11 -20  -3   12.50    2.90
 -20  11   3   17.40    2.30
 -11 -20   3   14.60    2.80
 -20  11   3   15.10    4.40
 -13 -20  -3    3.80    2.30
 -13 -20  -3    7.10    2.60
 -20  13   3    4.60    3.70
 -13 -20   3    5.80    2.30
 -20  15  -3   34.70    3.20
 -20  15  -3   28.00    3.10
 -20  15   3   23.80    4.90
 -20  15   3   30.30    4.50
 -15 -20   3   24.20    4.00
 -14  21  -3    2.50    1.60
  21  14  -3   -0.90    1.10
 -21 -14  -3   -0.60    2.70
 -21 -14   3    2.50    3.10
 -14  21   3    4.00    1.80
 -14  21   3    1.00    3.40
  21  12  -3    2.90    1.70
 -21 -12  -3    0.00    1.70
 -12  21  -3    2.40    1.50
 -12  21   3    3.10    1.70
  21  12   3    0.30    1.20
 -21 -12   3   -0.40    2.00
 -12  21   3    2.60    3.60
 -10  21  -3   83.19    8.60
  21  10  -3   99.99    8.40
 -10  21   3   96.69   10.30
 -21 -10   3   72.99    8.80
 -10  21   3   94.39    8.80
 -21  -8  -3   44.70    5.70
   8 -21  -3   64.19    5.90
  21   8  -3   58.29    5.10
  -8  21  -3   51.69    5.60
  -8  21   3   52.79    7.80
 -21  -8   3   40.00    5.90
  -8  21   3   51.29    5.90
  -6  21  -3   26.90    3.40
 -21  -6  -3   26.50    3.20
   6 -21  -3   29.60    3.60
 -21  -6   3   20.10    3.10
 -21  -6   3   21.10    4.40
  -6  21   3   24.60    3.50
  -6  21   3   31.10    4.80
  -4  21  -3   19.50    2.90
   4 -21  -3   21.50    3.00
 -21  -4  -3   19.30    2.50
  -4  21   3   11.50    2.60
 -21  -4   3   16.40    2.60
  -4  21   3   16.70    4.40
 -21  -4   3   11.50    3.70
  -2  21  -3    0.30    1.70
   2 -21  -3    3.10    2.10
 -21  -2  -3    2.60    1.50
 -21  -2  -3    2.50    2.50
  -2  21   3   -0.60    4.00
   2 -21   3   -0.80    2.30
 -21  -2   3   -0.30    2.80
  -2  21   3    1.60    1.80
   0  21  -3    2.00    1.90
   0 -21  -3    6.40    1.50
 -21   0  -3    2.50    1.50
   0 -21  -3    1.60    2.00
 -21   0   3    3.80    1.70
 -21   0   3    4.50    2.90
   0  21   3    3.10    1.90
 -21   2  -3   79.69    8.00
  -2 -21  -3   91.89    8.60
  -2 -21  -3   94.99    8.20
   2  21  -3   70.29    9.20
 -21   2   3   84.89    8.10
 -21   2   3   88.49    9.30
   2  21   3   82.09    8.60
  -2 -21   3   80.69    7.90
  -4 -21  -3   83.69    8.10
   4  21  -3   70.49    8.00
 -21   4  -3   68.09    7.20
  -4 -21  -3   86.79    7.60
 -21   4   3   75.39    7.40
  -4 -21   3   81.79    7.40
 -21   4   3   73.89    8.90
 -21   6  -3   11.80    1.70
  -6 -21  -3   18.60    3.50
  -6 -21  -3    9.30    2.30
 -21   6   3    9.10    4.00
 -21   6   3   11.60    2.00
  -6 -21   3    9.70    2.00
  -8 -21  -3    7.10    2.20
  -8 -21  -3    6.50    2.60
 -21   8   3    5.60    1.60
 -21   8   3    6.00    3.80
  -8 -21   3    7.80    2.00
 -21   8   3    8.50    1.30
 -10 -21  -3   10.30    2.80
 -10 -21  -3    7.70    2.40
 -10 -21   3   14.50    2.50
 -21  10   3   12.80    4.20
 -21  10   3   11.50    1.70
 -12 -21  -3   22.20    3.50
 -12 -21  -3   18.30    3.00
 -21  12   3   13.80    4.40
 -12 -21   3   14.20    3.00
 -21  12   3   15.20    2.10
 -14 -21  -3   17.90    3.10
 -14 -21   3   12.80    2.90
 -21  14   3   19.40    2.30
 -21  14   3   14.40    4.10
 -22 -13  -3    5.30    2.30
 -22 -13   3    5.60    2.50
 -13  22   3    4.40    3.60
 -11  22  -3   20.00    2.70
 -22 -11  -3   17.40    2.90
 -11  22   3   21.10    4.60
 -22 -11   3   16.50    3.10
 -11  22   3   18.00    2.90
 -22  -9  -3   52.49    6.80
  -9  22  -3   61.69    6.70
  22   9  -3   71.69    6.30
  -9  22   3   77.69    9.10
 -22  -9   3   68.49    7.10
  -9  22   3   71.39    7.10
 -22  -7  -3   19.90    2.80
   7 -22  -3   23.90    3.20
  -7  22  -3   20.20    2.90
  -7  22   3   15.80    2.90
 -22  -7   3   18.00    2.80
  -7  22   3   23.40    4.60
   5 -22  -3   18.80    2.90
  -5  22  -3   16.30    2.60
 -22  -5  -3   10.40    2.30
  -5  22   3   13.60    2.60
 -22  -5   3   16.70    2.60
  -5  22   3   22.00    4.70
 -22  -5   3   10.50    3.80
 -22  -3  -3   16.50    2.60
  -3  22  -3   19.50    2.90
 -22  -3  -3   20.30    3.50
   3 -22  -3   20.20    3.20
 -22  -3   3   18.90    2.70
  -3  22   3   13.40    2.90
  -3  22   3   22.20    4.90
   1 -22  -3   11.10    1.80
 -22  -1  -3    7.60    3.10
 -22  -1  -3    9.50    2.30
   1 -22  -3   11.90    2.60
  -1  22  -3   11.40    2.60
 -22  -1   3   11.90    3.40
 -22  -1   3   11.70    2.10
  -1 -22  -3   30.10    3.80
  -1 -22  -3   28.70    3.40
 -22   1  -3   22.90    2.80
 -22   1   3   22.40    2.90
   1  22   3   25.10    3.60
  -1 -22   3   20.70    3.00
 -22   1   3   21.60    4.10
  -3 -22  -3   52.69    5.10
  -3 -22  -3   52.59    5.60
   3  22  -3   39.80    5.30
 -22   3  -3   43.60    4.70
 -22   3   3   39.70    4.80
  -3 -22   3   45.80    4.80
 -22   3   3   44.40    6.80
  -5 -22  -3   35.40    4.30
 -22   5  -3   28.10    3.60
 -22   5   3   34.60    3.90
  -5 -22   3   32.30    4.00
 -22   5   3   31.30    5.10
  -7 -22  -3    4.30    2.50
  -7 -22  -3    2.40    1.90
  -7 -22   3    6.00    1.80
 -22   7   3   11.30    4.10
 -22   7   3    3.50    1.50
  -9 -22  -3   17.70    3.30
  -9 -22  -3   15.10    2.70
  -9 -22   3    7.30    2.20
 -22   9   3   13.60    1.70
 -22   9   3   14.40    4.40
 -11 -22  -3   60.49    7.10
 -11 -22  -3   77.59    7.70
 -11 -22   3   64.99    6.90
 -22  11   3   62.39    8.60
 -22  11   3   64.79    6.20
 -13 -22  -3    1.20    2.20
 -22  13   3   -1.50    1.00
 -13 -22   3    2.50    2.10
 -22  13   3   -2.90    3.20
 -10  23  -3   31.60    4.30
 -10  23   3   39.90    4.80
 -10  23   3   35.70    5.90
 -23 -10   3   35.30    4.50
   8 -23  -3   11.10    2.60
  -8  23  -3    9.90    2.10
 -23  -8  -3    6.40    2.10
  -8  23   3    8.70    4.10
  -8  23   3    9.50    2.30
 -23  -8   3    7.70    2.20
   6 -23  -3    8.00    2.40
 -23  -6  -3    3.60    1.80
  -6  23  -3    3.40    1.90
  -6  23   3    3.30    1.80
  -6  23   3    5.60    4.10
 -23  -6   3    2.30    1.70
 -23  -6   3    1.10    3.30
 -23  -4  -3    2.20    1.70
   4 -23  -3    2.60    2.20
  -4  23  -3    1.00    1.70
  -4  23   3    1.70    1.70
  -4  23   3    2.60    4.40
 -23  -4   3    2.10    1.60
 -23  -4   3    1.40    3.20
 -23  -2  -3   60.39    7.10
  -2  23  -3   43.70    6.20
   2 -23  -3   70.79    6.70
 -23  -2  -3   52.79    5.90
 -23  -2   3   63.39    6.10
 -23  -2   3   49.60    7.40
  -2  23   3   59.39    6.50
   0 -23  -3   27.50    4.00
 -23   0  -3   27.50    3.40
   0 -23  -3   34.20    3.60
   0  23  -3   26.20    3.90
   0  23   3   29.40    4.10
 -23   0   3   29.60    3.80
 -23   0   3   23.30    4.40
 -23   2  -3    4.80    1.50
  -2 -23  -3    7.30    1.80
  -2 -23  -3    8.40    2.60
   2  23  -3    4.70    2.40
 -23   2   3    3.20    3.30
 -23   2   3    5.80    2.30
  -2 -23   3    4.90    1.40
 -23   4  -3   10.10    1.70
  -4 -23  -3   10.40    2.20
  -4 -23  -3   13.70    3.40
 -23   4   3    6.10    3.50
 -23   4   3    9.90    1.90
  -4 -23   3    9.50    1.80
  -6 -23  -3    0.20    1.80
  -6 -23  -3    0.50    2.40
 -23   6   3    1.00    1.40
  -6 -23   3    0.30    1.60
 -23   6   3   -2.30    3.50
  -8 -23  -3    2.00    2.00
  -8 -23  -3    4.00    2.60
  -8 -23   3    0.20    1.60
 -23   8   3   -0.90    3.80
 -10 -23  -3   20.90    3.70
 -10 -23  -3   13.80    2.90
 -23  10   3   15.50    4.40
 -23  10   3   17.90    2.20
 -10 -23   3   18.40    2.90
   9 -24  -3    1.30    0.70
 -24  -9   3    1.40    2.60
  -9  24   3    5.90    4.40
  -7  24  -3    7.90    2.10
   7 -24  -3   13.70    3.20
 -24  -7  -3   11.50    2.30
  -7  24   3   16.20    4.70
 -24  -7   3    8.20    3.80
  -7  24   3    7.50    2.30
 -24  -7   3    6.80    2.10
   5 -24  -3    4.20    2.40
  -5  24  -3    2.80    1.70
 -24  -5  -3    1.80    1.70
 -24  -5   3    2.50    3.50
  -5  24   3   -0.10    1.70
 -24  -5   3    0.90    1.60
  -5  24   3    4.50    4.60
   3 -24  -3   30.90    3.90
 -24  -3  -3   26.80    3.20
 -24  -3  -3   18.40    3.90
  -3  24  -3   21.60    3.40
 -24  -3   3   19.20    4.20
  -3  24   3   25.00    3.60
 -24  -3   3   30.10    3.80
   1 -24  -3   52.59    5.60
 -24  -1  -3   44.40    4.80
 -24  -1  -3   34.90    5.70
  -1  24  -3   41.10    5.10
 -24  -1   3   40.80    6.30
 -24  -1   3   38.60    4.80
 -24   1  -3    7.40    1.70
  -1 -24  -3    6.90    1.70
  -1 -24  -3    7.50    2.70
 -24   1   3    2.60    3.30
 -24   1   3    6.80    1.80
  -3 -24  -3   -3.10    2.20
  -3 -24  -3    1.20    1.60
 -24   3  -3    0.20    1.30
 -24   3   3    0.10    1.30
  -3 -24   3    0.30    1.30
 -24   3   3    2.10    3.50
  -5 -24  -3    0.70    2.50
  -5 -24  -3    3.50    1.80
 -24   5  -3    1.80    1.20
 -24   5   3    2.30    1.40
 -24   5   3   -2.10    3.70
  -5 -24   3    3.60    1.70
  -7 -24  -3   13.00    2.40
  -7 -24  -3   19.40    3.50
 -24   7   3   10.20    1.80
 -24   7   3    9.70    4.00
  -7 -24   3   10.50    2.10
  -9 -24  -3   12.20    2.50
  -9 -24  -3   16.80    3.60
  -9 -24   3    9.90    2.30
 -24   9   3    8.10    4.00
   6 -25  -3   43.40    5.30
 -25  -6   3   34.80    4.80
 -25  -4  -3   -0.60    2.70
 -25  -4  -3    0.20    1.50
   4 -25  -3    3.30    2.40
  -4  25  -3    1.80    2.00
  -4  25   3    1.50    1.80
 -25  -4   3   -1.10    1.70
 -25  -4   3    0.50    3.20
   2 -25  -3   11.80    3.10
 -25  -2  -3    5.70    2.90
  -2  25  -3   12.60    2.50
 -25  -2  -3    7.40    1.90
 -25  -2   3    5.10    1.90
 -25  -2   3    5.40    3.40
 -25   0  -3   11.00    1.90
 -25   0   3    8.90    1.90
 -25   0   3    6.50    3.50
 -25   2  -3    0.20    1.30
  -2 -25  -3    5.60    2.90
  -2 -25  -3   -0.10    1.50
 -25   2   3    5.10    3.60
  -2 -25   3    2.90    1.30
 -25   2   3    1.40    1.30
 -25   4  -3   24.70    2.90
 -25   4   3   16.90    2.40
 -25   4   3   14.60    4.10
  -6 -25  -3   38.10    4.20
 -25   6   3   20.20    4.50
 -25   6   3   25.30    3.40
  -6 -25   3   30.90    3.80
   0   0   4  353.06   32.50
   0   0   4  372.56   32.50
   0   0   4  386.06   32.50
  -1   1  -4  340.77   32.50
  -1  -1  -4  342.87   32.60
   1   1  -4  334.27   32.50
  -1  -1  -4  357.86   32.60
   1   1  -4  363.56   32.60
   1  -1  -4  361.36   32.60
   1  -1  -4  395.06   32.60
   1  -1  -4  380.66   32.60
  -1  -1  -4  382.16   32.60
  -1   1  -4  369.26   32.60
   1  -1   4  366.26   32.50
  -1   1   4  380.96   32.60
   1  -1   4  374.46   32.50
  -1  -1   4  376.26   32.60
   1   1   4  385.86   32.60
   1   1   4  360.36   32.60
  -1  -1   4  393.56   32.60
  -1  -1   4  399.36   32.60
  -1   1   4  382.76   32.60
  -1   1   4  383.16   32.60
   0  -2  -4  213.28   19.00
   2   0  -4  216.08   18.90
   2   0  -4  216.48   19.10
   0   2  -4  205.78   18.90
   2   0  -4  190.78   18.90
   0  -2  -4  188.58   18.90
   0  -2  -4  214.48   19.00
  -2   0  -4  194.48   18.90
   0   2  -4  196.28   18.90
  -2   0  -4  215.08   19.00
  -2   0   4  240.98   19.00
   0   2   4  218.08   19.00
  -2   0   4  228.78   18.90
   0  -2   4  220.28   18.90
  -2   0   4  211.08   19.00
   0  -2   4  237.88   18.90
   0   2   4  230.98   19.00
   2   0   4  231.78   18.90
  -2  -2  -4   28.70    2.90
   2   2  -4   28.30    2.90
   2  -2  -4   29.60    3.60
   2   2  -4   28.50    3.10
  -2   2  -4   29.00    3.10
  -2  -2  -4   28.40    3.40
   2  -2  -4   30.70    3.00
  -2   2  -4   28.90    2.90
   2  -2  -4   31.70    3.10
  -2   2   4   31.80    3.10
  -2  -2   4   29.60    3.60
   2  -2   4   31.90    2.90
   2   2   4   28.50    3.30
   2   2   4   30.10    3.00
  -2   2   4   29.80    3.50
  -2  -2   4   28.60    3.10
  -2   2   4   30.90    3.00
  -2  -2   4   29.90    2.90
   1  -3  -4  103.99    9.80
   3   1  -4  100.59    9.60
  -1   3  -4   99.99    9.50
   1  -3  -4  109.59    9.60
  -1   3  -4  100.89    9.60
  -3  -1  -4  105.49    9.60
   1  -3  -4  114.69    9.60
  -3  -1   4  105.49    9.60
  -3  -1   4  109.19    9.60
  -3  -1   4  109.99    9.80
  -1   3   4  107.59    9.80
   1  -3   4  109.29    9.50
   3   1   4  106.49    9.60
   1  -3   4  108.39    9.60
  -1   3   4  116.19    9.60
  -1  -3  -4  113.89   10.50
   3  -1  -4  116.39   10.60
  -3   1  -4  110.29   10.30
  -3   1  -4  106.59   10.30
   3  -1  -4  120.39   10.40
   3  -1  -4  115.69   10.30
   1   3  -4  105.69   10.30
  -1  -3  -4  116.09   10.30
   1   3  -4  108.39   10.30
   3  -1   4  120.09   10.30
  -1  -3   4  120.99   10.40
   1   3   4  113.59   10.50
  -3   1   4  123.69   10.40
   1   3   4  122.09   10.40
  -1  -3   4  115.69   10.30
  -3   1   4  118.79   10.60
  -3   1   4  120.39   10.30
   3   3  -4   62.79    6.20
   3   3  -4   67.09    6.30
   3  -3  -4   66.59    6.70
   3  -3  -4   60.49    6.20
  -3   3  -4   66.39    6.30
  -3   3  -4   71.69    6.20
  -3  -3  -4   72.19    6.20
   3   3   4   69.29    6.50
  -3  -3   4   65.99    6.30
   3   3   4   73.69    6.30
  -3   3   4   71.49    6.30
  -3   3   4   66.49    6.30
  -3   3   4   76.59    6.70
  -3  -3   4   66.19    6.20
   4   2  -4    9.40    1.30
   2  -4  -4    7.10    1.30
  -4  -2  -4    7.80    1.20
   2  -4  -4   10.00    2.00
   2  -4  -4    8.70    1.40
  -2   4  -4    7.00    1.10
  -2   4  -4    8.30    1.30
  -2   4   4   10.40    1.30
   4   2   4   10.50    1.20
  -4  -2   4    9.60    1.20
   2  -4   4   12.30    1.40
  -4  -2   4   12.40    2.20
  -2   4   4   12.50    2.10
   4   0  -4   32.70    3.40
   0  -4  -4   35.30    3.60
   4   0  -4   34.50    3.50
   0  -4  -4   32.70    4.10
   0  -4  -4   33.90    3.40
   0   4  -4   33.90    3.50
  -4   0  -4   32.40    3.30
   0   4  -4   32.10    3.40
   4   0   4   36.70    3.30
  -4   0   4   36.30    3.40
   0   4   4   38.90    4.20
   0  -4   4   36.20    3.50
  -4   0   4   35.20    4.20
  -4   0   4   35.50    3.60
   0   4   4   36.40    3.50
  -2  -4  -4  137.19   11.80
  -2  -4  -4  130.19   11.50
  -4   2  -4  132.39   11.50
   2   4  -4  114.39   11.50
   4  -2  -4  123.89   11.50
   4  -2  -4  138.79   11.60
   2   4  -4  116.29   11.50
  -4   2  -4  123.09   11.50
   4  -2  -4  124.49   11.80
  -4   2   4  123.49   11.50
   4  -2   4  140.79   11.50
  -4   2   4  143.69   11.90
   2   4   4  127.29   11.70
  -2  -4   4  122.59   11.50
   2   4   4  129.69   11.60
  -4   2   4  142.89   11.60
  -4   4  -4  153.88   13.50
   4  -4  -4  161.28   13.60
   4   4  -4  148.09   13.50
  -4  -4  -4  172.08   13.60
   4   4  -4  158.98   13.60
  -4  -4  -4  162.68   13.80
   4  -4  -4  152.68   13.80
  -4  -4   4  140.69   13.60
  -4   4   4  144.59   13.50
  -4   4   4  143.09   13.60
  -4   4   4  139.69   13.90
   3  -5  -4   16.90    2.20
   5   3  -4   14.00    1.90
   5   3  -4   16.00    1.90
   3  -5  -4   13.90    2.30
  -5  -3  -4   14.70    1.90
  -3   5  -4   17.10    1.80
  -3   5  -4   15.50    2.10
  -5  -3  -4   10.70    2.20
  -3   5   4   21.20    2.70
  -3   5   4   16.80    2.10
  -5  -3   4   18.60    2.10
  -5  -3   4   15.60    1.90
   3  -5   4   16.60    2.00
   5   3   4   15.90    1.80
   5   1  -4   19.50    2.10
   1  -5  -4   25.60    3.20
  -1   5  -4   20.80    2.30
   1  -5  -4   21.40    2.20
   1  -5  -4   23.10    2.50
  -1   5  -4   22.70    2.10
   5   1  -4   22.90    2.40
  -1   5   4   17.40    2.70
   1  -5   4   17.60    2.30
  -1   5   4   17.20    2.10
  -5  -1   4   14.30    2.60
  -5  -1   4   13.90    2.00
  -5  -1   4   13.80    2.00
   5   1   4   16.60    2.00
   5  -1  -4  101.39    8.90
  -1  -5  -4   84.79    8.80
  -1  -5  -4   95.39    9.30
   1   5  -4   85.39    8.80
   1   5  -4   85.79    8.80
  -5   1  -4   90.59    8.70
   5  -1  -4   90.39    8.80
  -5   1   4  102.89    8.80
  -5   1   4  112.59    8.90
   1   5   4  106.49    9.20
   1   5   4  108.59    8.90
   5  -1   4  101.89    8.70
  -1  -5   4  109.99    8.80
   5  -3  -4  549.54   43.80
   3   5  -4  488.85   43.80
  -5   3  -4  547.85   43.70
   5  -3  -4  525.95   44.00
  -3  -5  -4  532.95   43.80
   3   5  -4  518.55   43.80
  -5   3  -4  509.75   43.80
  -5   3   4  457.85   44.00
  -5   3   4  434.46   43.80
  -3  -5   4  435.66   43.80
   5  -5  -4  122.19   11.60
   5  -5  -4  132.89   12.00
   5   5  -4  120.69   11.60
   5   5  -4  128.49   11.60
  -5  -5  -4  133.39   11.60
  -5  -5  -4  128.79   12.00
   5  -5  -4  135.49   11.60
   5   5   4  140.89   11.70
   4  -6  -4    5.50    1.20
   4  -6  -4    4.50    1.80
   6   4  -4    3.70    1.10
  -4   6  -4    5.30    0.90
  -4   6  -4    3.70    1.00
   4  -6  -4    5.70    1.10
  -6  -4  -4    5.70    1.00
   6   4  -4    4.20    0.90
  -6  -4  -4    5.10    1.70
   6   4   4    5.10    0.90
  -4   6   4    6.90    1.10
  -4   6   4    5.20    2.00
  -2   6  -4  390.66   34.80
   2  -6  -4  392.96   34.90
   6   2  -4  376.46   34.80
  -2   6  -4  352.36   34.80
  -6  -2  -4  423.56   34.80
   2  -6  -4  376.06   35.00
   2  -6  -4  412.26   34.80
   6   2  -4  383.66   34.80
  -2   6   4  390.56   34.90
   6   2   4  430.76   34.80
   2  -6   4  403.16   34.80
  -6  -2   4  359.16   34.80
  -2   6   4  446.16   35.10
  -6  -2   4  427.16   34.90
   0  -6  -4   68.19    6.90
  -6   0  -4   71.39    6.70
   6   0  -4   70.19    6.90
   0  -6  -4   66.19    7.40
   6   0  -4   70.69    6.80
   0   6  -4   69.29    6.80
   6   0   4   86.39    6.70
   0   6   4   80.59    6.90
   0  -6   4   87.29    6.90
   2   6  -4  249.28   24.30
   2   6  -4  251.17   24.30
   6  -2  -4  281.47   24.60
   6  -2  -4  290.87   24.30
  -2  -6  -4  277.67   24.40
  -2  -6  -4  272.97   24.60
   6  -2  -4  257.07   24.30
  -6   2  -4  251.87   24.20
   2   6   4  266.27   24.40
  -6   2   4  286.97   24.30
  -6   2   4  305.17   24.60
  -2  -6   4  293.27   24.30
  -6   2   4  299.07   24.30
   2   6   4  288.97   24.50
   6  -4  -4  156.78   14.10
   6  -4  -4  151.58   14.20
   6  -4  -4  151.68   14.50
   4   6  -4  141.49   14.20
  -4  -6  -4  155.38   14.20
  -6   4  -4  172.08   14.10
   4   6  -4  153.48   14.20
  -4  -6  -4  164.58   14.60
  -4  -6   4  181.48   14.20
   4   6   4  144.49   14.20
   4   6   4  183.28   14.50
   6   6  -4   15.40    2.00
  -6   6  -4   15.60    2.00
  -6   6  -4   18.90    1.80
  -6  -6  -4   14.90    2.50
   6  -6  -4   16.30    2.00
   6  -6  -4   18.40    2.20
   6  -6  -4   15.80    2.50
  -6  -6  -4   15.90    2.30
   6   6  -4   13.90    2.00
  -6   6   4   16.80    2.20
  -6  -6   4   20.00    2.30
  -6   6   4   18.80    2.20
   6   6   4   13.70    1.90
   7   5  -4    0.90    0.70
  -7  -5  -4    1.60    1.70
  -7  -5  -4    1.30    0.80
   5  -7  -4    0.00    0.70
  -5   7  -4    1.00    0.60
   7   5  -4    1.80    1.00
   5  -7  -4    1.30    1.70
  -5   7  -4    1.40    0.80
   5  -7  -4    0.10    0.90
   7   5   4    0.40    0.60
  -5   7   4    1.60    0.90
  -7  -5   4   -0.20    1.30
  -5   7   4    1.10    2.20
  -7  -3  -4  311.17   27.50
   7   3  -4  299.17   27.50
  -3   7  -4  341.07   27.50
   3  -7  -4  314.67   27.60
   3  -7  -4  279.97   27.70
   3  -7  -4  322.37   27.50
   7   3  -4  273.97   27.50
  -3   7   4  343.07   27.80
   7   3   4  317.67   27.50
  -7  -3   4  344.47   27.60
   3  -7   4  307.17   27.40
  -3   7   4  300.37   27.60
  -1   7  -4   96.19    8.30
   7   1  -4   98.09    8.30
  -7  -1   4   77.39    8.80
   7  -1  -4    3.80    1.10
   1   7  -4    2.80    1.00
   7  -1  -4    2.00    0.70
  -1  -7  -4    2.60    2.00
   1   7  -4    2.00    0.80
  -1  -7  -4    3.70    1.00
  -7   1  -4    2.60    0.70
  -1  -7   4    4.60    1.00
   7  -1   4    3.70    0.60
  -7   1   4    4.70    2.10
   1   7   4    2.50    0.90
   1   7   4    4.30    1.80
  -7   1   4    3.70    0.80
  -7   1   4    4.20    1.10
  -3  -7  -4  138.69   12.80
  -7   3  -4  146.89   12.60
   7  -3  -4  141.29   13.30
   3   7  -4  138.59   12.70
   7  -3  -4  127.39   12.70
   7  -3  -4  141.99   12.70
  -3  -7  -4  143.39   13.20
   3   7  -4  126.39   12.70
  -3  -7   4  154.18   12.70
  -7   3   4  156.78   12.70
   3   7   4  133.39   12.70
  -7   3   4  154.78   12.70
   3   7   4  150.08   13.10
   7  -5  -4   64.89    7.20
  -5  -7  -4   66.49    7.30
   5   7  -4   68.79    6.60
   7  -5  -4   78.49    6.70
   7  -5  -4   68.19    6.60
  -7   5  -4   65.69    6.60
  -5  -7  -4   74.59    6.80
  -7   5  -4   78.39    6.50
  -7   5   4   88.69    7.60
   5   7   4   71.09    6.70
   7  -7  -4   11.00    1.40
   7  -7  -4    8.20    2.10
  -7  -7  -4    8.90    1.30
  -7  -7  -4    6.30    2.00
  -7   7  -4    9.40    1.20
   7   7  -4    7.80    1.30
   7  -7  -4    8.70    1.30
   7   7  -4    7.50    1.40
  -7   7  -4   11.10    1.30
   7   7   4    5.60    1.20
  -7  -7   4    8.30    1.70
  -7   7   4    5.70    2.40
  -7   7   4    6.90    1.30
  -7   7   4    8.70    1.40
  -8  -6  -4   38.50    3.70
   8   6  -4   30.20    3.80
   6  -8  -4   42.50    3.70
   6  -8  -4   38.50    3.70
  -6   8  -4   32.50    3.50
   8   6  -4   39.10    3.70
   8   6   4   31.80    3.70
  -8  -6   4   37.40    4.10
  -6   8   4   37.40    3.80
  -6   8   4   40.10    5.00
   4  -8  -4  260.17   23.60
  -4   8  -4  247.18   23.50
   4  -8  -4  291.17   23.60
  -8  -4  -4  276.47   23.60
   4  -8  -4  258.57   23.90
   8   4  -4  258.07   23.60
  -4   8   4  297.17   23.80
   4  -8   4  264.57   23.50
   8   4   4  259.27   23.60
  -2   8  -4  214.78   19.10
   2  -8  -4  209.88   19.70
   8   2  -4  227.38   19.20
  -8  -2   4  242.18   19.40
  -2   8   4  192.38   19.30
   0   8  -4   43.00    3.90
   8   0  -4   47.30    4.10
   8   0  -4   40.50    3.90
   0  -8  -4   43.90    4.10
   0  -8  -4   42.00    4.90
  -8   0   4   34.30    3.80
  -8   0   4   42.10    4.20
   0   8   4   42.60    4.90
  -8   0   4   51.89    6.00
   0  -8   4   36.30    3.90
   8   0   4   40.10    3.70
   0   8   4   34.60    4.10
  -8   2  -4    9.50    1.40
   2   8  -4    9.30    1.50
  -2  -8  -4   12.90    1.60
   8  -2  -4   11.10    1.40
  -2  -8  -4   12.00    2.50
   8  -2  -4   13.30    1.60
  -2  -8   4   12.80    1.60
   2   8   4   14.00    1.70
   2   8   4   14.00    2.40
  -8   2   4   13.20    1.60
  -8   2   4    9.20    1.40
   8  -4  -4   18.70    2.10
  -4  -8  -4   20.30    3.20
   4   8  -4   16.90    2.30
   8  -4  -4   13.30    3.00
  -8   4  -4   17.30    1.90
   8  -4  -4   19.40    2.40
  -4  -8  -4   19.00    2.40
   4   8   4   22.00    2.90
   4   8   4   17.90    2.50
  -4  -8   4   21.00    2.60
  -8   4   4   18.40    2.40
  -8   4   4   23.20    3.10
  -8   4   4   20.60    2.20
   6   8  -4  197.18   18.50
  -8   6  -4  224.48   18.40
   8  -6  -4  211.18   18.50
   8  -6  -4  191.68   18.90
  -8   6  -4  192.18   18.40
  -6  -8  -4  198.88   19.00
   6   8  -4  189.68   18.50
   8  -6  -4  217.78   18.40
  -6  -8  -4  214.78   18.60
  -6  -8   4  226.08   18.60
  -8   6   4  207.18   18.40
  -8   6   4  230.28   18.60
  -8   6   4  213.78   18.90
  -8   8  -4   25.70    2.40
   8  -8  -4   21.50    3.20
   8  -8  -4   27.40    2.60
   8   8  -4   23.20    2.70
   8  -8  -4   21.00    2.40
  -8  -8  -4   16.90    2.60
   8   8  -4   18.30    2.50
  -8   8   4   23.40    2.80
  -8   8   4   23.60    3.50
  -8  -8   4   19.80    2.60
   7  -9  -4  345.47   31.30
   9   7  -4  328.57   31.50
   7  -9  -4  332.77   31.70
  -9  -7  -4  356.16   31.40
   9   7  -4  367.16   31.50
  -9  -7   4  394.96   31.60
  -7   9   4  373.26   31.90
  -7   9   4  362.46   31.50
   9   5  -4   34.20    3.60
  -9  -5  -4   35.10    3.50
   9   5  -4   32.00    3.80
   5  -9  -4   34.20    3.60
   9   5   4   40.60    3.50
  -3   9  -4   46.20    4.70
   3  -9  -4   44.50    5.60
   3  -9  -4   47.40    4.90
   9   3  -4   49.20    5.00
  -9  -3  -4   49.50    4.70
   9   3  -4   45.90    4.80
   3  -9  -4   50.79    4.90
   9   3   4   55.79    4.70
   3  -9   4   54.39    4.80
  -3   9   4   59.69    5.10
  -3   9   4   61.89    5.80
  -9  -1  -4  277.37   24.60
   1  -9  -4  256.97   25.00
   9   1  -4  302.67   24.70
   1  -9  -4  269.07   24.70
  -9  -1   4  270.07   24.60
  -1   9   4  307.07   25.00
   1  -9   4  280.87   24.60
   9   1   4  292.27   24.60
  -1   9   4  263.37   24.80
  -9   1  -4    5.80    0.80
   1   9  -4    5.20    1.10
  -1  -9  -4    6.10    2.10
  -1  -9  -4    3.60    1.10
   9  -1  -4    6.80    1.30
  -1  -9   4    5.10    1.10
  -9   1   4    4.00    0.90
   1   9   4    5.50    2.10
  -9   1   4    6.10    1.30
   1   9   4    2.80    1.10
   9  -3  -4  100.89    9.30
   3   9  -4   88.69    9.30
  -3  -9  -4   94.49    9.40
  -3  -9  -4   93.09   10.00
  -9   3  -4   98.59    9.20
  -3  -9   4  108.89    9.40
  -9   3   4  114.29    9.30
   3   9   4  110.39    9.90
  -9   3   4  115.39   10.00
  -9   3   4  111.69    9.40
   5   9  -4  182.98   16.10
   5   9  -4  172.18   16.10
  -5  -9  -4  199.98   16.20
   9  -5  -4  198.58   16.60
  -5  -9  -4  164.38   16.50
   9  -5  -4  187.68   16.00
  -9   5   4  179.58   16.60
  -9   5   4  181.28   16.10
  -9   5   4  167.38   16.00
  -5  -9   4  176.48   16.10
   7   9  -4  567.94   48.20
   7   9  -4  500.05   48.10
   9  -7  -4  532.25   48.40
  -7  -9  -4  569.84   48.20
   9  -7  -4  524.85   48.00
  -9   7  -4  600.54   48.00
   7   9  -4  499.65   48.30
  -9   7   4  592.84   48.10
   9   9  -4   48.20    5.30
   9  -9  -4   40.80    5.90
   9   9  -4   53.09    5.10
   9  -9  -4   50.99    4.80
  -9  -9  -4   50.19    5.00
   9   9  -4   43.80    5.20
  -9   9   4   55.49    5.00
  -9   9   4   53.29    6.40
  -9  -9   4   58.49    5.40
 -10  -8  -4  449.95   42.80
   8 -10  -4  476.65   42.70
  10   8  -4  500.85   42.90
 -10  -8   4  511.25   43.00
  -8  10   4  510.25   43.00
  -8  10   4  480.75   43.20
   6 -10  -4  290.57   28.80
  10   6  -4  346.87   28.50
   6 -10  -4  316.17   28.40
 -10  -6  -4  331.87   28.50
  -6  10   4  338.67   28.60
  -6  10   4  308.87   28.90
 -10  -6   4  330.07   28.60
   4 -10  -4   37.00    5.10
 -10  -4  -4   43.10    4.10
  10   4  -4   35.40    4.30
  10   4  -4   44.20    4.20
   4 -10  -4   41.80    4.40
   4 -10  -4   41.50    4.20
  10   4   4   43.80    4.00
  -4  10   4   52.69    5.30
   4 -10   4   44.70    4.10
  -4  10   4   47.50    4.50
   2 -10  -4   30.20    4.90
  -2  10  -4   31.40    3.70
 -10  -2  -4   33.00    3.60
  10   2  -4   35.10    4.00
   2 -10  -4   37.90    3.90
   2 -10   4   40.00    3.70
 -10  -2   4   44.90    3.70
  10   2   4   42.00    3.50
  -2  10   4   41.50    4.10
  -2  10   4   46.60    5.00
  10   0  -4    4.50    1.30
   0  10  -4    4.10    1.10
 -10   0  -4    4.90    0.90
  10   0   4    8.20    0.90
 -10   0   4    8.00    1.50
 -10   0   4    7.30    1.10
 -10   0   4    7.20    2.50
   0 -10   4    8.90    1.30
   0 -10   4    5.80    1.90
  -2 -10  -4  140.99   14.10
 -10   2  -4  149.49   13.30
   2  10  -4  137.39   13.40
  10  -2  -4  151.38   13.60
  -2 -10  -4  145.59   13.50
   2  10   4  150.28   14.00
 -10   2   4  161.88   13.40
 -10   2   4  161.28   14.00
  -2 -10   4  139.49   13.40
 -10   2   4  162.78   13.50
   2  10   4  158.68   14.00
  10  -4  -4  220.78   19.70
 -10   4  -4  230.98   19.60
  -4 -10  -4  199.28   20.20
  10  -4  -4  243.48   19.70
  -4 -10  -4  218.78   19.80
   4  10  -4  209.18   19.70
 -10   4   4  228.18   19.70
 -10   4   4  229.88   19.70
  -4 -10   4  216.48   19.80
 -10   4   4  226.38   20.20
   4  10   4  224.18   20.20
  -6 -10  -4  325.17   33.60
  10  -6  -4  384.16   33.80
   6  10  -4  357.26   33.60
  10  -6  -4  386.26   33.30
  -6 -10  -4  382.96   33.50
 -10   6  -4  412.76   33.20
   6  10  -4  354.16   33.40
 -10   6   4  383.56   33.30
 -10   6   4  390.66   33.80
  -6 -10   4  414.96   33.50
  10  -8  -4   13.20    3.00
  -8 -10  -4   10.90    2.80
   8  10  -4   14.80    2.40
   8  10  -4   14.20    2.10
   8  10  -4    9.80    2.10
 -10   8  -4   17.60    2.10
  -8 -10  -4   11.10    2.00
 -10   8  -4   16.90    1.80
  10  -8  -4   16.30    1.90
 -10   8   4   21.60    2.30
   8  10   4   18.10    2.10
  10  10  -4    5.40    1.60
  10  10  -4    2.60    1.60
 -10  10  -4    8.60    1.30
 -10 -10  -4    6.70    1.50
  10 -10  -4    8.70    1.30
  10  10  -4    6.50    1.60
 -10 -10  -4    4.70    2.40
  10 -10  -4    8.70    2.70
 -10  10   4    8.00    1.50
  10  10   4    4.20    1.30
 -10 -10   4    6.90    1.90
 -10  10   4   10.40    3.20
 -11  -9  -4   75.89    7.70
   9 -11  -4   73.29    8.50
  11   9  -4   68.59    7.90
  -9  11  -4   93.39    7.70
 -11  -9   4   94.19    8.10
  -9  11   4   87.69    8.90
  -9  11   4   85.99    7.80
  -7  11  -4  272.07   23.60
   7 -11  -4  270.67   23.50
  11   7  -4  287.67   23.70
 -11  -7  -4  262.17   23.60
  11   7  -4  231.48   23.70
  -7  11   4  276.57   24.20
  -7  11   4  251.67   23.80
 -11  -7   4  285.87   23.80
   5 -11  -4  225.28   20.90
   5 -11  -4  225.78   20.40
 -11  -5  -4  229.78   20.40
  11   5  -4  252.57   20.50
  11   5  -4  216.38   20.50
 -11  -5   4  250.47   20.60
  -5  11   4  221.08   20.60
  -5  11   4  226.78   20.90
   3 -11  -4   14.10    2.00
  -3  11  -4   18.50    2.30
  11   3  -4   14.60    2.10
 -11  -3  -4   16.40    1.90
   3 -11  -4   13.70    2.80
   3 -11  -4   19.20    2.10
  -3  11  -4   16.10    1.90
  -3  11   4   12.90    3.10
   3 -11   4   14.00    1.80
  11   3   4   17.00    1.70
  -3  11   4   17.90    2.30
 -11  -3   4   18.10    2.30
  -1  11  -4   76.39    7.20
  -1  11  -4   80.29    7.60
 -11  -1  -4   81.79    7.10
   1 -11  -4   87.19    8.30
  11   1  -4   78.99    7.40
  11   1  -4   86.19    7.20
   1 -11  -4   72.29    7.40
 -11  -1   4   81.59    8.30
  -1  11   4   76.19    7.50
  11   1   4   80.29    7.00
   1 -11   4   68.39    7.20
 -11  -1   4   79.69    7.20
  -1  11   4   88.79    8.20
  -1 -11  -4  159.18   13.60
  11  -1  -4  157.28   13.50
 -11   1  -4  145.49   13.30
  11  -1  -4  142.79   13.40
  -1 -11  -4  152.08   14.20
   1  11  -4  146.79   13.70
   1  11  -4  145.19   13.50
  -1 -11   4  150.78   13.80
 -11   1   4  163.68   14.10
   1  11   4  161.68   13.90
  -1 -11   4  145.59   13.40
 -11   1   4  147.99   13.40
  11  -3  -4   18.20    2.10
  -3 -11  -4   15.60    2.20
 -11   3  -4   13.60    1.80
   3  11  -4   18.10    2.50
   3  11  -4   15.60    2.10
  -3 -11  -4   14.10    3.10
  11  -3  -4   15.20    2.00
 -11   3   4   19.70    2.10
  -3 -11   4   20.20    2.50
   3  11   4   21.70    3.20
   3  11   4   20.40    2.50
  11  -5  -4  286.67   25.00
   5  11  -4  254.57   25.10
  11  -5  -4  298.67   25.00
  -5 -11  -4  284.17   25.20
 -11   5  -4  297.17   24.90
   5  11  -4  261.07   25.30
 -11   5   4  297.17   25.10
  -5 -11   4  297.27   25.20
 -11   5   4  281.77   25.10
 -11   5   4  308.37   25.60
   5  11   4  256.57   25.20
 -11   7  -4  160.88   13.40
  11  -7  -4  142.99   14.20
  11  -7  -4  165.08   13.50
  11  -7  -4  158.48   13.50
  -7 -11  -4  144.29   13.70
   7  11  -4  130.19   13.80
 -11   7   4  159.68   13.50
 -11   7   4  165.08   14.40
   7  11   4  127.89   13.60
  11  -9  -4   70.89    8.80
  -9 -11  -4   78.49    8.10
   9  11  -4   71.99    8.30
  11  -9  -4   85.49    7.90
 -11   9  -4   93.59    7.90
  11  -9  -4   79.99    7.90
   9  11  -4   97.99    8.30
 -11   9  -4   94.19    7.80
 -11   9   4   82.19    7.90
 -11   9   4   90.69    8.20
  -9 -11   4   99.99    8.40
 -11   9   4   87.49    9.30
  11  11  -4   37.50    4.80
 -11 -11  -4   43.70    4.70
  11 -11  -4   40.20    5.90
 -11  11  -4   48.00    4.40
 -11 -11   4   51.99    5.30
 -11  11   4   41.30    4.60
 -11  11   4   47.60    6.60
  12  10  -4  104.49    9.30
  10 -12  -4  110.39    9.20
  10 -12  -4   85.99    9.90
 -10  12  -4   97.39    9.10
 -12 -10  -4   84.39    9.10
 -12 -10   4  100.99    9.50
 -10  12   4  106.79    9.30
 -10  12   4  104.39   10.40
   8 -12  -4  125.89   13.20
  -8  12  -4  156.58   12.70
 -12  -8  -4  126.19   12.60
  12   8  -4  157.78   12.80
  -8  12   4  156.48   12.90
  12   8   4  123.79   12.50
 -12  -6  -4  161.78   15.30
  12   6  -4  161.08   15.50
   6 -12  -4  156.88   16.00
  -6  12  -4  180.88   15.40
   6 -12  -4  178.68   15.30
  12   6   4  169.48   15.30
  -6  12   4  198.58   15.70
 -12  -4  -4    0.30    1.70
  12   4  -4    1.60    1.30
   4 -12  -4    2.80    2.40
   4 -12  -4    2.80    1.20
 -12  -4  -4    3.10    0.90
   4 -12  -4    1.70    1.30
  -4  12  -4    3.60    1.20
 -12  -4   4    4.60    1.70
  12   4   4    1.50    0.70
  -4  12   4    2.10    1.20
  -4  12   4   -0.20    2.40
   2 -12  -4   11.60    1.90
  -2  12  -4    8.60    1.80
  12   2  -4   10.10    1.70
  -2  12  -4   10.80    1.50
  12   2  -4   12.00    1.50
   2 -12  -4   12.50    1.90
   2 -12  -4    8.70    2.90
   2 -12   4   12.80    1.50
  -2  12   4    9.80    1.90
   2 -12   4   13.70    2.30
 -12  -2   4   15.20    2.10
 -12  -2   4   13.40    3.00
   0  12  -4  207.98   20.20
   0 -12  -4  224.98   20.20
  12   0  -4  233.98   20.00
   0  12  -4  227.98   20.00
 -12   0  -4  244.88   19.90
  12   0  -4  233.98   20.10
   0 -12   4  198.18   20.30
   0  12   4  215.68   20.40
 -12   0   4  245.98   20.20
 -12   0   4  215.78   20.50
   0  12   4  239.38   20.60
  -2 -12  -4  205.28   19.00
 -12   2  -4  204.98   18.60
  -2 -12  -4  200.38   19.50
   2  12  -4  206.78   18.80
  12  -2  -4  223.68   18.80
  12  -2  -4  209.38   18.70
   2  12   4  231.28   19.10
 -12   2   4  212.18   18.70
  -2 -12   4  211.18   18.80
  -2 -12   4  197.38   19.10
   2  12   4  235.68   19.40
  -4 -12  -4   77.39    9.10
 -12   4  -4   90.49    7.70
   4  12  -4   77.19    8.20
  -4 -12  -4   85.69    8.10
  12  -4  -4   86.89    7.90
   4  12  -4   83.89    8.10
  12  -4  -4   96.89    8.00
 -12   4   4   85.69    7.90
 -12   4   4   90.89    9.00
 -12   4   4   92.89    8.10
  -4 -12   4   84.19    8.10
   4  12   4   78.79    8.20
  -6 -12  -4  207.28   19.70
 -12   6  -4  226.88   19.30
  12  -6  -4  238.68   19.50
   6  12  -4  190.28   19.60
  12  -6  -4  221.48   19.50
 -12   6   4  226.68   19.50
 -12   6   4  229.88   20.20
  -6 -12   4  215.98   19.60
 -12   6   4  220.78   19.50
   8  12  -4   19.20    2.80
  12  -8  -4   24.70    2.70
   8  12  -4   19.30    2.70
  -8 -12  -4   24.00    2.80
  12  -8  -4   27.20    2.70
  12  -8  -4   25.50    3.70
 -12   8  -4   22.30    2.20
  -8 -12  -4   14.60    3.40
 -12   8   4   18.60    3.90
 -12   8   4   17.10    2.30
 -12   8   4   14.10    2.30
 -12  10  -4   23.80    2.50
 -10 -12  -4   23.40    3.00
  12 -10  -4   26.40    3.00
  10  12  -4   27.90    3.50
 -12  10  -4   27.90    2.80
  12 -10  -4   21.20    3.80
  10  12  -4   15.90    2.90
  12 -10  -4   20.60    2.80
 -12  10   4   23.90    3.00
 -10 -12   4   21.10    3.00
 -12  10   4   25.80    4.20
 -12  12  -4  113.79    9.80
 -12 -12  -4   95.69   10.00
  12  12  -4  123.29   10.30
 -12 -12   4  113.69   10.30
 -12  12   4  106.09   11.20
 -12  12   4   97.59    9.90
 -11  13  -4  190.68   15.50
 -13 -11  -4  172.28   15.60
 -11  13   4  167.68   16.60
 -13 -11   4  170.98   15.90
 -11  13   4  162.08   15.70
   9 -13  -4   60.89    8.20
  -9  13  -4   56.69    5.80
 -13  -9  -4   52.59    5.50
   9 -13  -4   65.39    5.70
  -9  13   4   53.99    5.70
 -13  -9   4   52.69    6.80
  -9  13   4   52.69    6.90
  13   7  -4   12.50    2.20
  -7  13  -4   13.60    1.90
   7 -13  -4   15.90    3.00
 -13  -7  -4   11.30    2.50
 -13  -7  -4   18.40    1.90
  -7  13   4   13.30    2.20
 -13  -7   4   14.90    2.30
  13   7   4   10.10    1.60
  -7  13   4   14.40    3.40
  -5  13  -4   36.80    4.10
  13   5  -4   39.00    3.90
  13   5  -4   32.50    4.40
 -13  -5  -4   34.40    3.80
   5 -13  -4   43.00    4.00
   5 -13  -4   37.40    5.50
   5 -13  -4   48.80    4.40
  13   5   4   35.40    3.70
  -5  13   4   40.20    4.40
 -13  -5   4   43.70    4.70
  -5  13   4   41.60    5.60
  13   3  -4   63.89    6.20
  13   3  -4   65.09    5.90
   3 -13  -4   70.59    6.30
  -3  13  -4   56.39    6.20
   3 -13  -4   64.69    7.20
 -13  -3  -4   62.89    5.80
 -13  -3   4   58.49    7.30
  -3  13   4   63.59    7.20
 -13  -3   4   67.99    6.40
  -3  13   4   58.99    6.30
   1 -13  -4   28.80    3.80
  13   1  -4   32.10    3.80
   1 -13  -4   28.80    4.50
  13   1  -4   31.50    3.30
  -1  13  -4   31.10    3.50
 -13  -1  -4   33.20    3.20
  -1  13  -4   28.50    3.80
   1 -13   4   34.80    3.40
  -1  13   4   34.70    4.00
  -1  13   4   40.10    5.30
 -13  -1   4   42.90    4.10
 -13  -1   4   36.10    5.30
  -1 -13  -4  185.88   17.30
  13  -1  -4  212.88   17.20
   1  13  -4  193.58   17.30
  13  -1  -4  204.48   17.00
 -13   1  -4  196.38   16.90
  -1 -13  -4  191.38   17.90
 -13   1   4  209.08   17.20
 -13   1   4  166.58   17.00
   1  13   4  191.78   17.80
 -13   1   4  185.08   17.70
   1  13   4  176.38   17.40
  13  -3  -4  198.78   16.80
  -3 -13  -4  167.68   17.60
  13  -3  -4  187.58   16.70
   3  13  -4  162.08   17.00
 -13   3  -4  185.28   16.60
   3  13  -4  182.68   16.90
  -3 -13  -4  185.98   17.00
   3  13   4  212.68   17.60
  -3 -13   4  187.18   16.80
 -13   3   4  210.88   16.90
 -13   3   4  183.38   16.70
 -13   3   4  207.38   17.50
   3  13   4  184.88   17.10
   5  13  -4   13.60    2.20
  13  -5  -4   13.00    1.80
 -13   5  -4   13.70    1.70
   5  13  -4   14.50    2.40
  -5 -13  -4   14.70    2.30
  -5 -13  -4   11.50    3.40
  13  -5  -4   17.90    2.00
 -13   5   4   14.30    1.80
 -13   5   4   16.30    2.10
 -13   5   4   15.50    3.60
   5  13   4   15.70    2.40
  -5 -13   4   17.50    2.20
  13  -7  -4   86.99    8.20
 -13   7  -4   93.19    8.00
 -13   7  -4   84.29    8.00
  -7 -13  -4   82.99    8.50
  -7 -13   4   99.09    8.60
   7  13   4   81.69    8.50
 -13   7   4  101.79    8.60
   9  13  -4  149.39   15.00
 -13   9  -4  164.38   14.60
  13  -9  -4  165.88   15.80
  -9 -13  -4  149.59   14.90
  13  -9  -4  172.58   14.70
 -13   9   4  175.68   14.80
 -13   9   4  179.68   15.90
 -13   9   4  153.98   14.70
  -9 -13   4  175.78   15.00
 -13  11  -4    7.80    1.20
  11  13  -4    6.50    1.90
  11  13  -4    8.20    2.10
  13 -11  -4    7.80    1.50
 -11 -13  -4    2.60    2.90
 -11 -13  -4    7.80    1.80
 -13  11  -4    7.30    1.40
 -13  11   4    5.90    3.50
 -11 -13   4    5.00    1.90
 -13  11   4    7.80    1.50
  13 -13  -4  110.49    9.80
  13  13  -4  113.29   10.20
 -13  13   4   96.89    9.90
 -13  13   4  102.49   11.20
 -13 -13   4  108.39   10.30
 -12  14  -4  112.89   10.60
  14  12  -4  131.89   11.10
 -14 -12   4  122.39   11.20
 -12  14   4  111.59   11.80
 -12  14   4  106.19   10.80
 -14 -10  -4  156.88   14.70
 -10  14  -4  167.68   14.70
 -10  14   4  156.08   14.80
 -14 -10   4  177.48   15.40
 -10  14   4  161.18   15.50
  -8  14  -4   35.30    3.80
   8 -14  -4   43.20    4.10
 -14  -8  -4   30.20    3.60
   8 -14  -4   29.80    4.80
 -14  -8   4   35.20    4.50
  -8  14   4   31.30    4.00
  -8  14   4   37.00    4.90
  14   6  -4   81.89    8.30
  14   6  -4   92.99    7.90
   6 -14  -4   81.99    9.00
  -6  14  -4   89.59    8.00
  14   6  -4   78.89    8.00
   6 -14  -4   90.99    7.80
 -14  -6  -4   81.49    7.80
 -14  -6   4   96.19    8.30
  -6  14   4   80.29    8.10
  -6  14   4   92.19    9.10
  14   6   4   73.79    7.60
  14   4  -4  260.37   24.60
  -4  14  -4  282.87   24.70
   4 -14  -4  266.07   25.10
 -14  -4  -4  269.17   24.40
   4 -14  -4  315.17   24.70
  14   4  -4  291.67   24.50
  -4  14   4  255.67   24.80
  14   4   4  252.27   24.30
 -14  -4   4  299.47   24.70
  -4  14   4  285.87   25.10
  14   2  -4  210.58   18.00
  14   2  -4  193.48   18.20
 -14  -2  -4  191.78   17.90
   2 -14  -4  208.48   18.30
  -2  14  -4  182.68   18.00
  -2  14   4  219.28   18.70
   2 -14   4  211.08   18.40
   2 -14   4  194.98   17.90
  -2  14   4  227.48   18.80
 -14  -2   4  206.78   18.70
   0  14  -4   36.50    4.80
   0 -14  -4   50.59    6.40
   0  14  -4   44.10    4.90
  14   0  -4   50.79    4.40
   0 -14  -4   41.70    4.90
 -14   0  -4   42.80    4.20
  14   0  -4   47.70    4.80
 -14   0   4   45.90    6.10
   0 -14   4   44.90    4.50
   0  14   4   47.20    5.10
   0  14   4   55.89    6.40
 -14   0   4   51.99    5.00
 -14   0   4   45.80    4.40
   0 -14   4   41.40    5.50
 -14   2  -4  208.78   18.70
  14  -2  -4  225.38   19.00
  -2 -14  -4  216.68   19.20
  -2 -14  -4  202.68   19.80
   2  14  -4  202.48   19.20
  14  -2  -4  213.88   18.80
   2  14  -4  209.58   19.00
   2  14   4  206.58   19.30
 -14   2   4  218.78   18.90
   2  14   4  236.58   19.70
  -2 -14   4  195.88   18.90
 -14   2   4  225.68   19.60
  14  -4  -4   24.00    2.60
 -14   4  -4   22.90    2.30
  -4 -14  -4   22.50    2.90
  -4 -14  -4   19.90    4.00
   4  14  -4   23.50    3.00
  14  -4  -4   24.90    3.00
   4  14  -4   21.60    2.80
 -14   4   4   24.80    2.60
  -4 -14   4   16.30    3.30
 -14   4   4   30.00    4.10
  -4 -14   4   22.50    2.80
 -14   4   4   25.70    3.30
   4  14   4   20.90    3.00
  14  -6  -4    8.10    1.40
 -14   6  -4    9.80    1.20
 -14   6  -4    9.30    1.10
  14  -6  -4   10.40    1.60
  -6 -14  -4    8.50    1.90
   6  14  -4    6.70    2.00
  -6 -14  -4    5.90    3.10
   6  14  -4    7.20    1.80
  -6 -14   4   11.50    1.90
   6  14   4    7.90    1.90
 -14   6   4   10.80    1.50
 -14   6   4   11.00    3.50
 -14   6   4    9.90    1.70
   8  14  -4  192.98   17.30
  -8 -14  -4  189.08   17.30
 -14   8  -4  198.48   16.80
  -8 -14   4  181.38   17.20
 -14   8   4  191.18   17.10
 -14   8   4  192.78   18.00
 -14  10  -4  165.08   14.90
 -10 -14  -4  144.69   15.30
 -10 -14   4  179.38   15.40
 -14  10   4  181.58   15.20
 -14  10   4  174.98   16.30
 -12 -14  -4   -0.70    1.50
 -14  12  -4    0.90    0.90
  14 -12  -4    1.40    1.30
 -12 -14  -4   -1.80    2.50
  12  14  -4    1.00    1.90
 -14  12  -4    2.50    1.10
 -12 -14   4    0.80    1.80
 -14  12   4    0.80    1.10
 -14  12   4    1.10    3.50
 -14 -14  -4    7.20    2.00
  14 -14  -4    9.90    1.80
 -14  14  -4    9.60    1.70
 -14 -14  -4    5.40    2.00
  14  14  -4   11.10    2.40
 -14  14   4   10.00    1.90
 -14 -14   4    9.20    2.40
 -14  14   4   14.30    4.00
  13 -15  -4   11.70    2.00
 -15 -13  -4    9.30    2.20
 -13  15  -4   13.30    2.00
 -15 -13  -4   12.40    2.10
 -13  15   4   11.50    2.10
 -13  15   4   12.70    3.70
 -15 -13   4   17.60    2.80
  11 -15  -4  136.99   12.70
  15  11  -4  151.78   13.00
 -11  15   4  137.59   13.80
 -11  15   4  133.29   12.80
  -9  15  -4    4.20    1.40
   9 -15  -4    5.90    1.70
 -15  -9  -4    3.00    2.20
 -15  -9  -4    2.80    1.30
  -9  15   4    1.50    3.20
 -15  -9   4    3.80    1.90
  -9  15   4    1.20    1.40
 -15  -7  -4    8.90    1.60
 -15  -7  -4    6.30    2.50
   7 -15  -4   15.10    2.20
  15   7  -4   11.80    1.80
  -7  15  -4   10.00    1.80
  15   7   4    9.20    1.40
  -7  15   4    9.70    2.00
  -7  15   4   13.80    3.40
 -15  -7   4   12.50    2.30
  -5  15  -4  244.98   22.40
  15   5  -4  254.67   22.50
 -15  -5  -4  247.98   22.10
  15   5  -4  277.27   22.20
  -5  15   4  259.87   23.00
 -15  -5   4  249.08   22.40
  -5  15   4  220.98   22.50
   3 -15  -4  193.18   18.00
  15   3  -4  181.48   16.20
 -15  -3  -4  167.88   16.10
  -3  15  -4  195.98   16.60
   3 -15  -4  191.38   16.50
   3 -15   4  170.08   16.60
 -15  -3   4  173.38   17.00
  -3  15   4  179.38   17.00
  -3  15   4  185.88   17.10
 -15  -3   4  197.98   16.60
  15   1  -4  121.49   10.00
  15   1  -4  121.09   10.40
   1 -15  -4  120.79   11.40
 -15  -1  -4  108.39    9.80
  -1  15  -4  113.99   10.50
  -1  15  -4  107.79   10.10
 -15  -1   4   97.89   11.00
 -15  -1   4  118.39   10.40
  -1  15   4  101.49   10.50
   1 -15   4  108.49   10.70
  -1  15   4  111.39   11.20
   1 -15   4  104.59   10.00
  15  -1  -4   85.29    7.20
  -1 -15  -4   79.29    7.70
   1  15  -4   84.49    7.50
   1  15  -4   68.59    7.70
  15  -1  -4   84.79    7.60
 -15   1   4   77.79    7.20
  -1 -15   4   67.89    8.10
   1  15   4   75.99    7.90
   1  15   4   79.69    8.70
 -15   1   4   81.89    8.60
  -1 -15   4   73.39    7.30
 -15   1   4   86.79    7.70
  -3 -15  -4    8.90    3.00
  -3 -15   4   13.10    1.90
 -15   3   4   12.80    1.60
  -3 -15   4    8.20    2.70
 -15   3   4   12.20    3.40
   3  15   4   11.80    2.30
 -15   3   4   11.50    2.00
  -5 -15  -4   50.99    5.90
  15  -5  -4   59.69    5.40
   5  15  -4   51.89    6.00
  15  -5  -4   52.79    5.60
  -5 -15   4   60.29    5.80
   5  15   4   54.19    6.00
 -15   5   4   64.49    5.70
 -15   5   4   60.29    7.40
  -7 -15  -4   58.29    6.40
 -15   7  -4   64.89    5.60
  15  -7  -4   65.19    5.80
 -15   7  -4   61.69    5.60
   7  15  -4   55.69    6.60
  15  -7  -4   60.09    5.90
 -15   7   4   58.29    6.00
 -15   7   4   63.79    5.90
 -15   7   4   64.59    7.90
  -7 -15   4   58.29    6.30
  15  -9  -4  163.48   15.60
 -15   9  -4  162.28   15.00
 -15   9  -4  187.58   15.10
  -9 -15  -4  156.68   15.50
  -9 -15   4  166.08   15.40
 -15   9   4  174.68   16.40
 -15   9   4  174.98   15.30
 -15  11  -4   22.30    2.30
 -11 -15  -4   14.40    2.50
  11  15  -4   17.30    2.90
  15 -11  -4   19.60    2.20
 -15  11  -4   17.80    2.10
 -11 -15   4   10.70    2.50
 -15  11   4   12.40    4.10
 -15  11   4   11.90    2.10
 -13 -15  -4   21.90    3.40
  13  15  -4   33.20    3.90
  15 -13  -4   29.90    3.30
 -15  13  -4   29.10    3.20
 -15  13  -4   26.40    3.00
 -13 -15  -4   19.60    3.30
 -13 -15   4   30.80    3.80
 -15  13   4   25.80    3.30
 -15  13   4   28.70    4.90
 -15 -15  -4   49.10    5.60
 -15 -15  -4   55.79    6.00
 -15  15   4   53.69    5.60
 -15 -15   4   61.79    6.40
 -15  15   4   51.29    7.50
  14 -16  -4   11.60    2.20
 -14  16  -4   16.80    2.20
 -16 -14  -4   11.90    2.20
 -16 -14  -4   12.90    2.40
 -14  16   4   13.10    2.20
 -16 -14   4   15.10    2.90
 -14  16   4   12.80    3.90
 -12  16  -4   35.60    3.80
  16  12  -4   27.70    3.70
 -16 -12  -4   30.90    3.80
 -16 -12  -4   35.90    4.50
 -12  16   4   36.80    5.10
 -12  16   4   27.80    3.80
 -16 -12   4   26.90    3.80
 -16 -10  -4   14.60    2.70
 -16 -10  -4   10.10    2.80
 -16 -10  -4   15.90    2.60
 -10  16  -4   14.70    2.30
  10 -16  -4   23.20    2.60
  16  10  -4   20.60    2.90
 -10  16   4   18.10    2.60
 -16 -10   4   16.50    2.90
 -10  16   4   19.60    4.10
 -16  -8  -4   10.60    2.60
 -16  -8  -4   12.30    1.90
  16   8  -4   19.20    2.30
   8 -16  -4   13.40    3.40
  -8  16  -4   13.70    2.10
   8 -16  -4   18.60    2.40
   6 -16  -4    8.90    2.00
  -6  16  -4    4.40    1.60
 -16  -6  -4    5.60    1.30
  16   6  -4    6.50    1.40
  -6  16   4    4.20    3.20
 -16  -6   4    8.60    2.10
  16   6   4    6.10    0.90
  -6  16   4    5.00    1.70
  16   4  -4  166.78   13.90
 -16  -4  -4  147.99   13.80
 -16  -4   4  139.39   14.80
  -4  16   4  163.28   15.00
 -16  -4   4  159.58   14.20
  -2  16  -4  117.79   11.40
 -16  -2  -4  114.29   10.90
  16   2  -4  121.79   11.00
  16   2  -4  115.99   11.30
 -16  -2   4  124.79   12.10
   2 -16   4  123.99   11.60
  -2  16   4  128.19   11.60
   2 -16   4  121.99   11.00
  -2  16   4  144.29   12.40
  16   0  -4   15.50    1.80
   0 -16  -4   16.40    2.50
   0  16  -4    8.60    2.20
  16   0  -4   12.50    2.10
   0 -16   4   11.60    1.80
 -16   0   4   13.50    2.20
   0  16   4   11.40    2.30
   0 -16   4   10.10    2.90
 -16   0   4   12.90    3.30
   0  16   4   13.00    4.10
  16  -2  -4   19.30    2.40
  16  -2  -4   19.30    2.70
  -2 -16  -4   19.80    3.00
   2  16  -4   18.50    3.00
   2  16   4   24.30    3.20
 -16   2   4   26.50    4.00
  -2 -16   4   24.10    2.90
   2  16   4   29.60    4.40
  -2 -16   4   18.40    3.30
 -16   2   4   29.90    3.40
  -4 -16  -4   94.29    9.40
  16  -4  -4   93.49    9.10
  16  -4  -4  102.49    8.80
 -16   4   4  103.99    9.20
 -16   4   4   93.19   10.20
 -16   4   4  102.09    8.90
   4  16   4   97.69    9.60
  -4 -16   4   91.49    9.10
  16  -6  -4   26.70    2.70
 -16   6  -4   22.70    2.80
  -6 -16  -4   21.80    3.20
   6  16  -4   19.40    3.20
  -6 -16  -4   14.40    4.10
  16  -6  -4   23.90    2.70
  -6 -16   4   23.80    2.90
 -16   6   4   24.60    2.80
 -16   6   4   21.80    4.30
 -16   6   4   25.40    2.80
   6  16   4   24.70    4.80
 -16   8  -4   33.00    3.20
   8  16  -4   24.90    4.00
  16  -8  -4   34.90    3.70
  16  -8  -4   35.80    3.50
 -16   8  -4   31.20    3.30
  -8 -16  -4   26.30    3.90
 -16   8   4   38.00    5.30
   8  16   4   32.10    4.00
 -16   8   4   34.00    3.80
  -8 -16   4   35.50    4.40
 -16   8   4   41.80    3.70
 -16  10  -4   25.20    2.60
 -10 -16  -4   21.20    3.30
 -16  10  -4   26.70    2.80
  16 -10  -4   27.60    3.00
 -10 -16   4   20.90    3.10
 -16  10   4   24.30    3.10
 -16  10   4   27.80    4.80
  12  16  -4    4.00    2.30
 -12 -16  -4    0.20    1.70
 -12 -16  -4    2.70    1.80
  16 -12  -4    1.50    1.20
 -16  12  -4    3.30    1.00
 -16  12  -4    2.70    1.10
 -16  12   4    0.90    1.30
 -12 -16   4    0.40    2.00
 -16  12   4   -1.80    3.80
 -14 -16  -4   23.80    3.50
 -14 -16  -4   26.00    3.60
 -16  14  -4   34.70    3.40
 -16  14  -4   34.50    3.30
  14  16  -4   41.30    4.90
 -16  14   4   26.10    4.90
 -16  14   4   26.50    3.50
 -14 -16   4   21.70    3.60
 -16 -16  -4   39.20    5.90
  16  16  -4   66.79    6.50
 -16  16  -4   50.99    5.20
 -16  16  -4   56.19    5.20
 -16 -16  -4   38.90    5.50
  16 -16  -4   59.19    5.40
 -16 -16   4   43.40    6.20
 -16  16   4   56.69    7.50
 -16  16   4   52.89    5.40
 -15  17  -4   26.90    3.20
 -17 -15  -4   17.90    3.20
 -17 -15  -4   22.70    3.20
  15 -17  -4   32.20    3.50
 -15  17   4   22.00    4.60
 -17 -15   4   25.10    3.70
 -15  17   4   21.80    3.50
 -17 -13  -4    1.70    1.70
 -17 -13  -4    4.00    1.60
 -13  17  -4    3.30    1.50
  13 -17  -4    3.50    1.70
 -13  17   4    5.10    1.70
 -13  17   4    4.20    3.50
 -17 -13   4    3.40    2.10
 -11  17  -4    0.90    2.30
 -17 -11  -4    3.70    1.30
 -17 -11  -4    1.60    1.60
  11 -17  -4    2.80    1.70
  17  11  -4    5.10    1.80
 -11  17   4    4.30    3.30
 -11  17   4    2.50    1.50
 -17 -11   4    2.90    2.00
  -9  17  -4   94.89    9.70
 -17  -9   4  109.69   10.00
  -9  17   4  108.89   13.40
  -9  17   4  108.49   10.00
 -17  -7  -4   47.40    5.30
  17   7  -4   57.99    5.50
   7 -17  -4   67.39    6.00
  -7  17  -4   53.69    5.70
 -17  -7   4   61.29    6.10
  -7  17   4   51.09    5.80
  -7  17   4   54.49    7.40
   5 -17  -4   18.40    4.10
  17   5  -4   19.00    2.50
   5 -17  -4   29.00    3.10
  17   5  -4   15.70    3.30
  -5  17  -4   20.90    2.80
 -17  -5  -4   20.80    2.50
  17   5  -4   23.30    2.60
  17   3  -4   48.30    4.90
   3 -17  -4   41.30    7.00
 -17  -3  -4   50.79    4.80
  -3  17  -4   49.20    5.60
   3 -17  -4   61.39    5.30
   3 -17  -4   62.39    6.10
 -17  -3   4   50.29    5.60
 -17  -3   4   47.90    6.80
  -3  17   4   48.30    5.70
  -3  17   4   57.29    7.30
  17   1  -4    9.10    2.00
  17   1  -4    9.70    1.40
   1 -17  -4   14.20    2.40
  -1  17  -4   10.60    2.20
  17   1  -4    8.50    1.40
 -17  -1   4   10.40    2.10
 -17  -1   4    9.80    3.10
  -1  17   4    8.10    3.50
   1 -17   4    9.60    2.70
   1 -17   4    9.40    1.90
  -1  17   4    9.30    2.20
  -1 -17  -4   -0.40    1.70
  17  -1  -4    1.20    1.40
   1  17  -4    1.20    1.60
  17  -1  -4    1.30    0.80
 -17   1   4    0.70    2.90
 -17   1   4    1.20    1.50
   1  17   4    0.50    1.60
  -1 -17   4    1.30    1.10
  -1 -17   4   -0.10    2.50
  17  -3  -4   57.39    6.00
  -3 -17  -4   57.19    6.40
  17  -3  -4   57.19    5.40
   3  17  -4   45.40    6.20
 -17   3   4   63.19    5.50
 -17   3   4   57.29    7.40
   3  17   4   54.89    6.30
 -17   3   4   62.89    5.90
  -3 -17   4   63.29    5.80
  -5 -17  -4  208.08   18.60
 -17   5  -4  193.48   18.10
  17  -5  -4  215.38   18.20
 -17   5   4  199.58   19.10
 -17   5   4  213.38   18.30
   5  17   4  182.98   18.90
 -17   5   4  220.58   18.10
  -5 -17   4  194.78   18.30
   7  17  -4   11.70    2.60
  -7 -17  -4   14.90    2.50
  17  -7  -4   14.00    1.90
  -7 -17   4    6.00    3.10
 -17   7   4   15.00    2.10
 -17   7   4   13.90    4.00
   7  17   4   10.20    2.40
  -7 -17   4   13.80    2.30
 -17   7   4   12.70    1.80
  -9 -17  -4   11.40    2.50
 -17   9  -4   11.30    1.40
 -17   9   4   11.10    1.80
 -17   9   4   16.50    5.10
 -17   9   4   14.90    1.90
  -9 -17   4   13.60    2.30
 -17  11  -4   32.10    3.10
 -17  11  -4   26.50    3.30
  17 -11  -4   36.00    3.90
 -11 -17  -4   28.50    3.70
 -11 -17  -4   26.70    3.70
 -17  11   4   30.00    3.60
 -11 -17   4   35.20    4.50
 -17  11   4   28.80    5.10
 -13 -17  -4   -0.90    1.70
 -17  13  -4    0.30    0.90
  13  17  -4    0.00    2.20
 -13 -17  -4    0.20    1.80
  17 -13  -4   -0.80    1.60
 -17  13   4   -1.70    3.70
 -17  13   4    1.90    1.30
 -13 -17   4    0.90    1.90
  15  17  -4   10.90    2.80
 -17  15  -4   11.50    1.60
 -15 -17  -4    7.30    2.30
 -15 -17  -4    7.30    2.20
 -17  15  -4    8.50    1.70
 -17  15   4    9.70    1.90
 -15 -17   4    5.80    2.40
 -17  15   4    8.40    3.70
 -17 -17  -4   13.80    2.80
 -17 -17  -4   13.40    2.80
 -17  17   4   22.00    4.40
 -17 -17   4   18.70    3.10
 -16  18  -4   46.50    4.70
 -18 -16  -4   36.20    5.00
 -18 -16  -4   35.30    4.90
 -18 -16   4   46.00    5.70
 -16  18   4   48.20    4.90
 -16  18   4   53.89    7.50
 -18 -14  -4    3.30    1.80
 -14  18  -4    4.60    1.60
  14 -18  -4    4.20    1.50
 -18 -14  -4    4.60    2.00
 -14  18   4    3.40    3.50
 -18 -14   4    3.30    2.10
 -14  18   4    6.30    1.80
  12 -18  -4   13.30    2.40
 -18 -12  -4   14.70    2.40
 -12  18  -4   17.10    2.50
 -18 -12  -4   18.10    2.90
 -12  18   4   26.10    4.40
 -12  18   4   17.90    2.70
 -18 -12   4   23.70    3.20
 -18 -10  -4   13.30    2.10
  10 -18  -4   16.40    2.60
 -10  18  -4   13.20    2.20
  18  10  -4   18.90    2.50
 -18 -10  -4   13.60    2.40
 -10  18   4   18.90    4.10
 -18 -10   4   12.50    2.50
 -10  18   4   14.20    2.50
 -18  -8  -4  159.28   13.80
  -8  18  -4  166.78   13.80
 -18  -8  -4  152.18   13.50
 -18  -8   4  141.39   13.90
  -8  18   4  132.49   13.90
  -8  18   4  146.79   14.70
 -18  -6  -4   49.80    5.70
   6 -18  -4   65.79    5.90
 -18  -6  -4   47.20    5.10
  18   6  -4   59.39    5.20
  -6  18  -4   51.59    5.60
 -18  -6   4   51.79    6.50
  -6  18   4   43.70    7.00
 -18  -4  -4   22.20    2.50
  18   4  -4   21.40    2.80
 -18  -4  -4   24.40    2.90
  -4  18  -4   21.10    3.10
  18   4  -4   24.80    2.70
   4 -18  -4   32.20    3.50
 -18  -4   4   19.60    4.00
  -4  18   4   17.90    4.40
 -18  -4   4   22.00    3.10
  -4  18   4   22.50    3.30
   2 -18  -4    2.50    1.90
  -2  18  -4    1.70    1.70
  18   2  -4    4.10    1.00
 -18  -2  -4    2.90    1.50
   2 -18  -4    3.20    1.60
   2 -18   4    3.10    2.20
  -2  18   4    3.30    3.50
  -2  18   4    3.50    1.90
 -18  -2   4    2.20    1.70
 -18  -2   4    4.80    3.00
   0 -18  -4  120.29   10.80
 -18   0  -4  111.79   10.40
   0  18  -4   98.09   10.80
   0  18   4  112.59   10.80
   0 -18   4  106.99   10.20
   0 -18   4  104.19   10.90
   0  18   4  132.49   12.00
 -18   0   4  128.59   10.60
 -18   0   4  110.49   11.30
  18  -2  -4    8.70    1.10
  -2 -18  -4    8.40    2.20
  18  -2  -4    6.70    1.70
 -18   2  -4    7.20    1.60
   2  18  -4    7.50    2.20
  -2 -18   4    4.70    3.00
 -18   2   4    8.30    1.80
   2  18   4    6.90    2.10
 -18   2   4    5.00    3.20
  -2 -18   4    6.80    1.50
  -4 -18  -4  177.38   15.50
 -18   4  -4  163.68   15.10
   4  18   4  148.69   15.60
 -18   4   4  171.08   15.20
 -18   4   4  161.88   16.10
  -4 -18   4  169.48   15.20
 -18   4   4  183.68   15.00
 -18   6  -4   12.70    1.60
  -6 -18  -4   12.80    2.50
   6  18  -4   14.60    2.60
  -6 -18   4    9.30    2.00
 -18   6   4    7.90    1.50
 -18   6   4    9.60    1.90
   6  18   4   13.90    2.60
 -18   6   4    7.70    3.70
  -6 -18   4    4.80    2.70
  18  -8  -4   15.50    1.80
  -8 -18  -4   16.40    2.80
 -18   8   4   16.40    2.10
 -18   8   4   23.70    4.80
  -8 -18   4   13.20    2.50
 -18   8   4   14.20    2.20
 -10 -18  -4  100.19   10.10
 -10 -18  -4   94.89   10.10
 -18  10   4  110.59   11.40
 -10 -18   4   95.49   10.00
 -18  10   4  119.09    9.70
 -18  12  -4   28.10    2.90
  18 -12  -4   31.40    3.20
 -12 -18  -4   21.50    3.60
 -18  12  -4   26.20    3.00
  12  18  -4   36.10    4.80
 -12 -18  -4   22.40    3.50
 -12 -18   4   30.50    3.70
 -18  12   4   29.00    5.10
  14  18  -4   11.20    2.90
 -18  14  -4    6.60    1.30
 -18  14  -4    7.70    1.30
 -14 -18  -4    7.10    2.10
  18 -14  -4    7.60    1.60
 -14 -18  -4    5.40    2.30
 -18  14   4   -0.20    3.80
 -14 -18   4    1.60    2.20
 -18  14   4    3.50    1.50
 -18  16  -4    7.00    1.60
 -18  16  -4   10.80    1.60
 -16 -18  -4    9.30    2.40
 -16 -18  -4    8.70    2.40
 -16 -18   4   12.30    2.80
 -18  16   4    7.70    1.80
 -18  16   4    9.50    3.60
 -18 -18  -4    4.00    2.20
 -18  18  -4    1.50    1.30
 -18  18   4    0.00    3.50
 -18 -18   4    1.70    2.30
 -19 -17   4    7.50    2.70
 -15  19  -4    3.40    1.50
 -15  19   4    3.30    3.50
 -15  19   4    2.80    1.60
 -19 -15   4    2.90    2.10
 -13  19  -4    6.30    1.80
 -19 -13  -4    6.80    2.00
 -19 -13  -4    8.90    2.30
 -13  19   4    8.00    3.90
 -19 -13   4   13.80    2.80
 -13  19   4   10.50    2.20
 -19 -11  -4    3.90    1.60
 -19 -11  -4    6.40    2.10
  19  11  -4    6.50    2.00
  11 -19  -4    3.50    1.90
 -11  19  -4    6.30    1.70
 -19 -11   4    5.80    2.30
 -11  19   4    0.50    3.50
 -11  19   4    4.20    1.80
  -9  19  -4   51.89    5.70
 -19  -9  -4   44.50    5.80
   9 -19  -4   68.39    6.00
  19   9  -4   62.79    5.60
 -19  -9  -4   53.59    5.40
 -19  -9   4   47.90    6.10
  -9  19   4   58.49    7.70
  -9  19   4   48.80    5.90
 -19  -7  -4   78.29    7.90
 -19  -7  -4   77.19    8.30
  -7  19  -4   82.99    8.30
  19   7  -4   94.19    8.00
  -7  19   4  105.29   10.00
 -19  -7   4   88.39    8.50
  -7  19   4   82.79    8.70
   5 -19  -4    0.80    1.70
  -5  19  -4    1.20    1.60
 -19  -5  -4   -0.40    1.00
 -19  -5  -4    0.40    1.80
  19   5  -4   -0.80    0.90
   5 -19   4    0.60    1.80
  -5  19   4    0.40    3.60
  -5  19   4    0.40    1.60
 -19  -5   4    1.30    3.10
 -19  -5   4    2.00    1.80
  19   3  -4   15.50    2.30
 -19  -3  -4   16.10    2.30
   3 -19  -4   20.50    2.90
   3 -19  -4   21.40    2.40
  -3  19  -4   14.50    2.60
 -19  -3   4   14.70    2.50
 -19  -3   4   13.80    3.60
  -3  19   4   18.20    4.10
   3 -19   4    8.90    2.80
  -3  19   4   10.60    2.50
 -19  -1  -4   95.89    9.00
  19   1  -4   96.09    8.60
  -1  19  -4   86.89    9.30
   1 -19  -4  105.49    9.40
  -1  19   4  107.99   10.70
 -19  -1   4   97.99    9.10
  -1  19   4   82.39    9.30
 -19   1  -4   95.19    8.30
   1  19  -4   71.09    8.60
  -1 -19  -4  104.89    8.90
  -1 -19   4   84.99    8.10
   1  19   4   81.19    8.80
 -19   1   4   90.69    8.40
 -19   3  -4    7.00    1.50
  -3 -19  -4    7.00    2.10
 -19   3   4    6.40    1.80
  -3 -19   4    4.40    1.50
   3  19   4    4.50    2.10
   5  19  -4   11.90    3.00
  -5 -19  -4   20.90    3.20
 -19   5  -4   21.50    2.80
  -5 -19   4   22.20    2.70
   5  19   4   19.30    3.40
 -19   5   4   21.40    2.70
 -19   5   4   20.20    2.50
 -19   5   4   22.80    4.40
  -7 -19  -4    3.60    2.10
 -19   7   4    2.70    1.50
 -19   7   4    2.80    1.10
  -7 -19   4    2.60    1.70
 -19   7   4    0.80    3.60
  -9 -19  -4   40.60    5.30
  -9 -19  -4   45.10    5.30
 -19   9   4   49.20    4.40
  -9 -19   4   42.60    5.10
 -19   9   4   40.60    6.00
 -19   9   4   37.10    4.50
 -11 -19  -4   66.99    7.50
 -11 -19  -4   75.89    7.60
 -11 -19   4   72.39    7.60
 -19  11   4   76.09    6.90
 -19  11   4   69.39    9.20
 -19  13  -4   46.30    4.60
 -19  13  -4   57.79    4.70
 -13 -19  -4   45.90    5.90
 -13 -19  -4   44.90    5.70
 -19  13   4   44.20    6.50
 -19  13   4   50.39    5.10
 -13 -19   4   44.50    5.90
 -19  15  -4    8.90    1.40
 -19  15  -4    5.70    1.30
 -15 -19  -4    2.40    2.20
 -15 -19  -4    6.20    2.30
  15  19  -4    5.60    2.10
 -19  15   4    3.80    3.90
 -19  15   4    8.10    1.70
 -15 -19   4    6.60    2.50
 -17 -19  -4    3.40    2.20
 -17 -19   4    3.50    2.40
 -20 -14  -4   15.00    2.90
 -14  20  -4   22.60    2.70
 -14  20   4   17.10    2.80
 -14  20   4   20.20    4.70
 -20 -14   4   18.40    3.60
 -20 -12  -4   12.00    2.60
 -12  20  -4   12.70    2.30
 -20 -12   4   16.10    3.00
 -12  20   4   14.80    2.60
 -12  20   4   19.00    4.30
 -10  20  -4    1.60    1.50
  20  10  -4    2.20    1.40
  10 -20  -4    0.00    1.80
 -20 -10  -4    1.20    1.70
 -10  20   4    0.80    1.60
 -20 -10   4    2.80    1.90
 -10  20   4    2.70    3.70
   8 -20  -4   37.70    4.50
  -8  20  -4   32.40    4.20
 -20  -8  -4   24.50    3.70
  20   8  -4   34.50    3.70
  -8  20   4   35.10    4.40
  -8  20   4   31.90    5.30
 -20  -8   4   36.70    4.20
 -20  -6  -4    1.80    1.60
   6 -20  -4    2.00    2.00
  -6  20  -4    1.80    1.70
  -6  20   4    0.70    1.70
   6 -20   4    0.00    1.70
 -20  -6   4    3.30    3.20
  -6  20   4    1.20    3.70
 -20  -6   4    0.70    1.70
   4 -20  -4    7.70    2.20
  -4  20  -4    4.60    1.90
  20   4  -4    6.70    1.10
 -20  -4  -4    6.80    1.90
  -4  20   4    5.60    2.00
 -20  -4   4    6.60    3.30
  -4  20   4    6.40    3.80
   4 -20   4    5.10    2.30
 -20  -4   4    7.40    2.10
   2 -20  -4    7.70    2.30
 -20  -2  -4    4.80    1.60
   2 -20  -4    8.30    1.80
  -2  20  -4    6.90    2.00
 -20  -2   4    4.20    1.90
  -2  20   4    3.90    1.80
 -20  -2   4    0.90    3.00
  -2  20   4    1.90    3.70
 -20   0  -4  105.59    9.30
   0  20  -4   91.29    9.70
 -20   0   4   96.19   10.30
   0  20   4   96.49    9.80
 -20   0   4  104.39    9.40
   0 -20   4   95.69    9.00
 -20   2  -4    8.20    1.70
   2  20  -4    6.70    2.30
  -2 -20  -4   12.90    2.70
 -20   2   4    8.10    1.90
 -20   2   4    8.80    3.50
  -2 -20   4   10.30    1.70
  -2 -20   4    5.60    2.60
   2  20   4    6.60    2.30
   4  20  -4    4.20    2.20
  -4 -20  -4    4.70    2.30
 -20   4  -4    6.00    1.40
  -4 -20   4    4.50    1.50
 -20   4   4    4.30    1.70
 -20   4   4    4.40    3.40
 -20   6  -4   10.10    1.70
  -6 -20  -4   13.70    2.90
  -6 -20  -4   16.00    2.50
 -20   6   4   14.10    1.80
  -6 -20   4   13.00    2.20
 -20   6   4   10.70    4.00
 -20   6   4   14.10    2.20
  -8 -20  -4    9.40    2.30
  -8 -20  -4    9.80    2.60
  -8 -20   4   11.10    2.30
 -20   8   4   12.80    1.60
 -20   8   4    8.20    1.80
 -20   8   4    7.00    3.90
 -10 -20  -4   10.50    2.40
 -10 -20  -4    7.60    2.60
 -10 -20   4   12.60    2.40
 -20  10   4   10.50    4.10
 -20  10   4   11.40    1.80
 -12 -20  -4   25.00    3.60
 -12 -20  -4   21.80    3.60
 -12 -20   4   26.50    3.60
 -20  12   4   32.50    3.30
 -20  12   4   18.50    4.90
  14  20  -4    5.30    3.00
 -14 -20  -4    1.70    2.20
 -14 -20  -4    1.20    2.10
 -20  14  -4    3.30    1.00
 -20  14  -4    1.70    0.90
 -14 -20   4    4.30    2.20
 -20  14   4    2.10    1.20
 -20  14   4    1.90    4.00
 -21 -13  -4   27.50    5.60
 -13  21   4   43.00    6.10
 -13  21   4   44.50    5.10
 -21 -13   4   48.60    7.70
 -11  21  -4    2.90    1.60
 -21 -11  -4    3.30    1.90
  21  11  -4    1.90    0.90
 -21 -11   4    4.10    2.00
 -11  21   4    4.70    3.80
 -11  21   4    5.00    1.90
   9 -21  -4    0.30    1.90
  -9  21  -4   -0.10    1.50
  21   9  -4   -0.30    1.50
 -21  -9  -4    1.20    1.80
  -9  21   4   -1.00    1.60
 -21  -9   4    0.30    1.80
  -9  21   4   -0.70    3.80
  21   7  -4    0.00    1.00
  -7  21  -4    1.50    1.70
   7 -21  -4    2.00    1.90
 -21  -7  -4   -1.70    1.60
  -7  21   4    0.70    1.50
 -21  -7   4    0.60    1.70
  -7  21   4    1.40    3.90
 -21  -7   4   -2.10    3.30
  -5  21  -4   17.70    2.90
 -21  -5  -4   16.60    2.80
  21   5  -4   19.90    2.40
   5 -21  -4   24.80    3.30
  -5  21   4   30.90    4.80
  -5  21   4   25.00    3.40
 -21  -5   4   20.80    3.00
 -21  -5   4   22.00    4.20
   3 -21  -4   20.80    3.20
  -3  21  -4   15.50    2.70
 -21  -3  -4   14.70    2.40
  -3  21   4   19.10    4.60
 -21  -3   4   16.50    2.60
 -21  -3   4    9.40    3.60
  -3  21   4   15.50    2.90
   1 -21  -4   37.90    4.80
  -1  21  -4   32.80    4.30
   1 -21  -4   37.30    4.10
 -21  -1  -4   33.20    4.20
  -1  21   4   36.20    5.30
  -1  21   4   40.50    5.80
 -21  -1   4   32.60    4.10
 -21  -1   4   28.10    4.80
  -1 -21  -4    8.80    2.60
   1  21  -4    6.20    2.30
 -21   1  -4    7.00    1.70
  -1 -21  -4    7.30    1.90
   1  21   4    6.20    2.30
  -1 -21   4    7.80    1.50
 -21   1   4    5.80    3.40
 -21   1   4    7.70    1.80
  -3 -21  -4    0.20    1.70
  -3 -21  -4   -0.40    2.10
   3  21  -4   -0.10    1.80
 -21   3  -4   -0.30    1.30
 -21   3   4    1.40    1.50
  -3 -21   4   -0.20    1.30
 -21   3   4   -1.50    3.30
 -21   5  -4   32.80    3.80
  -5 -21  -4   36.20    4.60
  -5 -21  -4   32.30    4.70
 -21   5   4   28.30    5.00
  -5 -21   4   31.10    4.00
 -21   5   4   35.00    4.10
  -7 -21  -4   35.20    5.00
  -7 -21  -4   41.90    5.20
  -7 -21   4   42.70    5.00
 -21   7   4   38.70    4.70
 -21   7   4   49.90    7.30
 -21   7   4   47.60    4.30
  -9 -21  -4    6.40    2.40
  -9 -21  -4    6.60    2.20
  -9 -21   4    4.80    2.00
 -21   9   4    5.80    1.30
 -21   9   4    2.90    4.10
 -11 -21  -4    4.30    2.20
 -11 -21  -4    5.20    2.30
 -21  11   4    2.00    3.90
 -21  11   4    4.40    1.30
 -11 -21   4    2.30    2.00
  13  21  -4    0.30    2.90
 -13 -21  -4    1.00    2.10
 -13 -21  -4   -0.40    2.10
 -21  13   4   -1.90    3.80
 -21  13   4    0.50    1.20
 -13 -21   4   -0.70    1.90
 -22 -12  -4   23.30    3.40
 -12  22   4   32.50    5.30
 -22 -12   4   20.30    3.30
 -10  22  -4    4.40    1.70
 -22 -10  -4    3.40    1.90
  22  10  -4    4.70    1.50
 -10  22   4    4.00    4.10
 -10  22   4    5.10    1.90
 -22 -10   4    1.80    1.90
  22   8  -4    3.50    1.20
  -8  22  -4    4.30    1.80
   8 -22  -4    4.70    2.10
 -22  -8  -4    3.80    1.80
  -8  22   4    3.50    1.90
  -8  22   4    2.80    4.20
 -22  -8   4    1.30    1.90
 -22  -8   4    1.30    3.50
  -6  22  -4    4.90    1.90
 -22  -6  -4    2.10    1.70
   6 -22  -4    5.50    2.30
 -22  -6   4    1.60    1.80
  -6  22   4    2.90    1.80
   6 -22   4    0.20    2.20
 -22  -6   4    2.60    3.50
  -6  22   4    1.40    3.80
  -4  22  -4   54.39    6.10
 -22  -4  -4   64.69    6.10
 -22  -4   4   56.99    6.10
  -4  22   4   49.10    6.20
   4 -22   4   45.30    6.90
  -4  22   4   71.29    8.70
 -22  -2  -4    1.90    1.60
  -2  22  -4   -0.80    1.70
   2 -22  -4    3.30    2.20
 -22  -2   4    0.60    3.20
  -2  22   4    5.70    4.30
  -2  22   4    3.00    2.20
 -22  -2   4    2.10    1.70
   0 -22  -4   -0.30    2.20
 -22   0  -4    0.80    2.10
   0  22  -4   -2.10    1.80
   0 -22  -4    1.10    1.50
 -22   0   4    1.80    3.10
   0  22   4   -0.50    1.80
 -22   0   4    3.10    1.60
  -2 -22  -4   20.00    3.40
   2  22  -4   14.60    3.00
 -22   2  -4   16.50    2.40
  -2 -22  -4   18.20    2.50
 -22   2   4   16.90    2.60
 -22   2   4   13.20    4.00
  -2 -22   4   16.80    2.30
  -4 -22  -4   -1.50    1.70
 -22   4  -4    0.60    1.30
 -22   4   4   -0.10    3.40
 -22   4   4   -0.30    1.50
  -4 -22   4   -0.60    1.30
  -6 -22  -4   60.39    5.80
 -22   6  -4   37.40    4.50
 -22   6   4   42.20    4.90
  -6 -22   4   51.09    5.30
 -22   6   4   49.60    7.40
  -8 -22  -4   44.20    5.30
  -8 -22  -4   42.60    5.10
 -22   8   4   40.10    3.90
 -22   8   4   30.70    5.60
  -8 -22   4   32.50    4.60
 -10 -22  -4    0.00    2.00
 -10 -22  -4   -0.90    2.20
 -22  10   4    0.00    1.00
 -10 -22   4   -0.90    1.90
 -22  10   4    1.00    3.80
 -12 -22  -4    4.90    2.30
 -12 -22  -4    5.70    2.60
 -22  12   4    6.50    1.40
 -22  12   4    3.70    3.90
 -12 -22   4    6.10    2.40
  11 -23  -4   -1.80    0.90
 -23 -11   4    0.70    1.90
   9 -23  -4   -0.70    0.60
  -9  23  -4    0.90    1.80
 -23  -9  -4    1.00    1.80
  -9  23   4    0.70    4.20
 -23  -9   4    1.00    1.80
  -9  23   4   -0.70    1.80
 -23  -7  -4    3.80    1.90
   7 -23  -4    5.00    2.20
  -7  23  -4    5.10    1.80
 -23  -7   4    1.40    1.90
 -23  -7   4    2.00    3.50
  -7  23   4    5.30    1.90
  -7  23   4    5.30    4.10
  -5  23  -4   52.39    5.80
 -23  -5  -4   56.89    5.70
  -5  23   4   59.39    8.50
 -23  -5   4   43.70    5.80
  -5  23   4   46.80    5.90
 -23  -3  -4   12.60    2.30
 -23  -3  -4    7.40    3.00
  -3  23  -4   10.90    2.60
   3 -23  -4   15.00    2.90
 -23  -3   4    4.60    3.40
  -3  23   4   17.00    5.00
  -3  23   4   15.10    2.60
 -23  -3   4   11.50    2.30
   1 -23  -4    4.00    1.60
   1 -23  -4    6.00    2.50
 -23  -1  -4    5.30    1.70
   1 -23  -4    6.20    1.80
  -1  23   4    5.20    3.60
 -23  -1   4    1.90    3.30
 -23  -1   4    5.20    1.80
 -23   1  -4   20.60    2.60
  -1 -23  -4   22.80    3.50
  -1 -23  -4   20.20    2.70
   1  23  -4   17.90    3.10
  -1 -23   4   16.60    2.30
 -23   1   4   11.60    3.90
 -23   1   4   18.20    2.60
  -3 -23  -4   41.90    5.90
 -23   3  -4   39.60    4.50
 -23   3   4   38.30    4.70
 -23   3   4   45.00    6.80
  -3 -23   4   42.30    4.40
  -5 -23  -4   -0.50    1.80
  -5 -23  -4    0.50    2.40
 -23   5  -4   -0.80    1.20
 -23   5   4    0.80    3.80
 -23   5   4    2.10    1.40
  -7 -23  -4   36.60    4.50
  -7 -23  -4   36.80    4.50
 -23   7   4   23.90    3.30
  -7 -23   4   32.80    4.10
 -23   7   4   29.40    5.30
  -9 -23  -4   -3.70    2.40
  -9 -23  -4   -0.20    2.00
 -23   9   4   -4.60    3.80
  -9 -23   4    1.00    1.70
 -23   9   4    1.10    1.00
 -11 -23  -4   16.30    3.50
 -24  -8   4    1.70    3.00
 -24  -8   4   -0.20    3.50
  -8  24   4   -1.30    5.10
 -24  -6  -4    9.80    2.40
   6 -24  -4   11.90    2.80
  -6  24  -4   10.80    2.50
 -24  -6   4    7.80    4.20
  -6  24   4   13.10    5.10
  -6  24   4   13.20    3.50
 -24  -6   4   10.30    2.30
 -24  -4  -4    9.40    2.30
  -4  24  -4   12.80    2.60
   4 -24  -4   18.60    3.10
 -24  -4  -4   10.00    3.30
 -24  -4   4   17.20    2.60
 -24  -4   4    8.50    3.60
  -4  24   4   19.40    2.80
  -4  24   4   19.20    5.00
  -2  24  -4    0.40    2.20
 -24  -2  -4   -0.80    1.60
   2 -24  -4    1.50    2.30
 -24  -2   4   -3.40    3.00
 -24  -2   4    0.10    1.60
   0 -24  -4   20.20    2.50
 -24   0  -4   15.90    2.50
   0 -24  -4   22.10    3.40
   0  24  -4   17.00    3.50
 -24   0   4   11.30    4.00
 -24   0   4   19.70    2.70
  -2 -24  -4   29.50    3.80
 -24   2  -4   21.50    2.70
 -24   2   4   22.10    2.90
  -2 -24   4   22.40    2.70
 -24   2   4   14.80    4.30
  -4 -24  -4    7.80    2.80
 -24   4  -4    6.80    1.50
  -4 -24  -4    4.80    2.00
 -24   4   4    7.00    3.80
 -24   4   4    8.10    1.80
  -4 -24   4    7.00    1.80
  -6 -24  -4    1.20    1.80
  -6 -24  -4    0.60    2.50
 -24   6  -4    0.30    1.20
  -6 -24   4    0.00    1.40
 -24   6   4   -0.80    3.70
 -24   6   4    2.00    1.40
  -8 -24  -4    4.90    2.80
  -8 -24  -4    5.80    2.20
 -24   8   4    3.20    3.90
  -8 -24   4    7.10    1.90
   5 -25  -4    7.10    2.60
   3 -25  -4    2.70    2.40
 -25  -3  -4    1.20    1.70
 -25  -3   4    2.40    1.60
   1 -25  -4   -0.20    2.40
 -25  -1  -4    2.10    1.60
 -25  -1   4    2.20    1.50
 -25  -1   4   -1.80    3.40
  -1 -25  -4   12.50    2.00
 -25   1  -4   10.40    2.00
  -1 -25  -4   12.00    3.00
 -25   1   4    5.70    3.70
 -25   1   4    6.70    1.90
 -25   3  -4    7.80    1.70
  -3 -25  -4   13.80    2.10
  -3 -25  -4   14.60    3.20
  -3 -25   4    8.30    1.70
 -25   3   4    4.50    1.70
 -25   3   4    3.10    4.00
 -25   5  -4    0.90    1.20
  -5 -25  -4   -2.00    2.60
   0  -1  -5   72.29    6.70
   0   1  -5   67.39    6.60
   0  -1  -5   71.19    6.70
  -1   0  -5   70.69    6.70
   0  -1  -5   66.69    6.90
   1   0  -5   69.89    6.60
   0   1  -5   64.69    6.70
   1   0  -5   77.09    7.00
  -1   0  -5   74.99    6.60
   0  -1   5   73.79    6.60
  -1   0   5   76.99    6.90
   0   1   5   77.49    6.90
  -1   0   5   75.59    6.70
   0  -1   5   72.79    6.80
   0  -1   5   75.39    6.70
  -1   2  -5  318.87   26.10
   1  -2  -5  323.57   26.20
  -1   2  -5  296.47   26.10
   1  -2  -5  302.67   26.10
  -2  -1  -5  276.17   26.10
  -2  -1  -5  321.47   26.10
   2   1  -5  305.57   26.10
   2   1  -5  319.07   26.10
   1  -2  -5  318.07   26.20
  -1   2   5  286.57   26.10
  -1   2   5  288.37   26.20
   1  -2   5  301.17   26.10
   2   1   5  283.27   26.10
  -2  -1   5  273.77   26.20
  -2  -1   5  268.97   26.10
   1  -2   5  265.67   26.10
  -1  -2  -5   28.90    3.30
  -2   1  -5   22.30    3.00
   2  -1  -5   30.60    3.10
   1   2  -5   23.20    2.80
  -1  -2  -5   29.80    3.40
   2  -1  -5   24.90    2.80
  -1  -2  -5   27.80    2.90
  -2   1  -5   28.10    2.80
   2  -1  -5   23.60    3.60
  -2   1   5   27.10    3.00
  -1  -2   5   24.40    2.80
  -2   1   5   28.30    3.60
   1   2   5   30.40    2.90
   1   2   5   28.90    3.40
  -2   1   5   27.10    2.80
   2  -1   5   26.70    2.70
  -1  -2   5   30.10    3.00
  -1  -2   5   27.50    3.40
  -3  -2  -5  550.04   46.60
   3   2  -5  552.14   46.60
   2  -3  -5  524.75   46.60
  -2   3  -5  511.35   46.50
   2  -3  -5  523.15   46.70
   2  -3  -5  553.84   46.60
   3   2  -5  509.25   46.60
  -2   3  -5  553.84   46.60
  -3  -2  -5  550.84   46.60
  -3  -2   5  557.54   46.70
   3   2   5  528.05   46.60
  -3  -2   5  494.25   46.50
   2  -3   5  531.75   46.50
  -2   3   5  510.65   46.60
   2  -3   5  545.35   46.50
  -2   3   5  560.24   46.70
  -3  -2   5  479.35   46.50
   0   3  -5  437.56   40.10
   0  -3  -5  491.05   40.10
   0  -3  -5  435.36   40.20
   0  -3  -5  458.25   40.10
  -3   0  -5  452.15   40.10
  -3   0  -5  485.75   40.10
   3   0  -5  453.15   40.10
   3   0  -5  471.55   40.10
   0   3  -5  459.35   40.10
   0   3   5  445.86   40.10
  -3   0   5  469.65   40.20
  -3   0   5  431.96   40.10
   0  -3   5  471.35   40.10
   3   0   5  434.46   40.10
   0  -3   5  434.66   40.10
  -3   0   5  483.65   40.10
   0   3   5  462.45   40.20
  -2  -3  -5   32.30    3.50
   3  -2  -5   23.50    3.70
  -3   2  -5   25.30    3.10
  -2  -3  -5   27.20    3.60
   3  -2  -5   29.30    3.00
  -2  -3  -5   30.10    2.90
   2   3  -5   26.80    2.90
  -3   2  -5   27.40    2.80
   3  -2  -5   25.10    3.10
   2   3  -5   23.50    3.10
  -3   2   5   31.80    3.80
   2   3   5   29.70    3.00
   2   3   5   31.10    3.50
  -3   2   5   29.80    3.00
  -3   2   5   32.80    3.20
  -2  -3   5   29.30    3.20
  -2  -3   5   29.40    2.90
  -2  -3   5   28.10    3.70
   3  -2   5   27.00    2.80
   4   3  -5  326.77   28.90
   3  -4  -5  347.87   28.90
   4   3  -5  325.27   28.90
  -4  -3  -5  346.77   28.90
  -3   4  -5  316.97   28.90
  -3   4  -5  334.87   28.90
   3  -4  -5  349.47   29.10
   3  -4  -5  334.47   29.00
  -4  -3   5  351.96   29.10
  -3   4   5  356.06   29.10
  -4  -3   5  316.07   28.90
  -4  -3   5  297.37   28.90
   4   3   5  289.97   28.90
  -3   4   5  310.47   28.90
  -1   4  -5  669.03   61.29
   1  -4  -5  642.14   61.49
   1  -4  -5  673.93   61.39
   4   1  -5  656.43   61.39
   1  -4  -5  651.83   61.29
   4   1  -5  688.83   61.29
  -4  -1  -5  672.43   61.29
   4   1   5  786.42   61.39
   1  -4   5  798.62   61.39
  -1   4   5  753.12   61.39
  -4  -1   5  723.53   61.39
  -4   1  -5  544.95   47.60
   4  -1  -5  563.44   47.60
  -1  -4  -5  573.74   47.60
  -4   1  -5  573.74   47.60
  -1  -4  -5  536.95   47.70
   1   4  -5  550.94   47.60
  -1  -4  -5  600.14   47.60
   4  -1  -5  575.14   47.80
   4  -1  -5  556.84   47.60
   1   4  -5  561.94   47.60
  -4   1   5  528.45   47.70
  -1  -4   5  512.35   47.50
   4  -1   5  514.55   47.50
   1   4   5  530.05   47.70
   1   4   5  520.05   47.60
  -4   1   5  490.85   47.60
  -4   1   5  502.85   47.60
  -3  -4  -5  112.49   10.60
  -3  -4  -5  120.59   10.30
   4  -3  -5  117.99   10.70
   4  -3  -5  129.29   10.30
  -4   3  -5  112.69   10.30
   3   4  -5  106.79   10.30
  -4   3  -5  124.09   10.20
   3   4  -5  108.89   10.30
   4  -3  -5  117.49   10.30
   4  -3   5  113.39   10.20
  -4   3   5  120.09   10.70
  -4   3   5  109.19   10.30
   3   4   5  102.49   10.30
  -3  -4   5  112.29   10.30
   3   4   5  102.69   10.40
  -4   3   5  120.69   10.30
   5   4  -5   85.59    7.30
   5   4  -5   76.79    7.30
  -5  -4  -5   87.29    7.70
   4  -5  -5   85.79    7.30
  -4   5  -5   80.59    7.30
  -4   5   5   69.69    7.30
   5   4   5   76.09    7.60
  -4   5   5   78.49    8.30
  -5  -4   5   75.39    7.40
  -2   5  -5  127.09   11.30
   2  -5  -5  130.59   11.60
   5   2  -5  133.09   11.30
   5   2  -5  134.79   11.30
   2  -5  -5  142.39   11.30
   2  -5   5  112.39   11.20
  -5  -2   5  123.49   11.70
  -2   5   5  118.29   11.60
  -5  -2   5  111.99   11.30
  -5   0  -5  558.94   47.60
   0  -5  -5  524.65   47.70
   5   0  -5  525.45   47.70
   0  -5  -5  561.34   47.70
   0  -5  -5  516.95   47.80
   5   0  -5  555.24   47.70
   0   5  -5  535.15   47.70
   0   5  -5  502.85   47.60
   0   5   5  592.34   47.80
   5   0   5  519.15   47.60
  -5   0   5  590.44   47.70
  -5   0   5  533.95   47.70
   0   5   5  519.25   47.70
   0  -5   5  580.74   47.60
  -5   2  -5    5.60    1.20
  -2  -5  -5    3.40    1.00
   2   5  -5    3.80    1.20
   5  -2  -5    4.40    1.20
  -5   2  -5    4.40    0.90
   2   5  -5    3.40    0.90
   5  -2  -5    4.30    1.90
  -2  -5  -5    5.80    1.90
   5  -2  -5    3.60    1.00
  -2  -5   5    4.80    1.10
  -5   2   5    5.30    1.00
  -5   2   5    5.60    1.20
   2   5   5    4.10    1.00
  -5   2   5    5.60    2.00
   2   5   5    3.70    1.80
   5  -2   5    5.80    0.90
  -5   4  -5   61.99    6.20
  -4  -5  -5   76.89    6.20
   4   5  -5   68.59    6.20
   4   5  -5   59.59    6.40
  -5   4  -5   68.79    6.20
   5  -4  -5   74.29    6.30
  -4  -5  -5   71.49    6.80
   5  -4  -5   66.49    6.20
  -5   4   5   61.79    6.20
   4   5   5   61.19    6.60
  -5   4   5   62.49    7.40
  -5   4   5   65.79    6.20
   6   5  -5  440.06   40.60
  -6  -5  -5  499.75   40.60
   5  -6  -5  439.66   40.80
  -5   6  -5  498.95   40.50
  -6  -5  -5  427.16   40.70
   5  -6  -5  439.56   40.60
   6   5  -5  419.06   40.50
   5  -6  -5  494.65   40.50
  -5   6   5  508.65   40.70
   6   5   5  454.05   40.50
  -6  -3  -5  173.18   13.50
   3  -6  -5  160.58   13.60
  -3   6  -5  141.69   13.50
   3  -6  -5  137.89   14.20
   6   3  -5  145.49   13.50
  -3   6   5  148.29   13.60
   3  -6   5  149.99   13.50
  -6  -3   5  150.78   13.50
  -6  -3   5  150.28   13.60
  -6  -3   5  168.28   14.00
   6   3   5  145.39   13.50
   1  -6  -5  453.25   39.60
  -1   6  -5  425.86   39.30
   6   1  -5  421.76   39.30
   1  -6  -5  481.35   39.40
   1  -6  -5  477.35   39.40
  -1   6  -5  477.45   39.40
  -6  -1   5  411.16   39.30
   1  -6   5  442.66   39.30
  -6  -1   5  444.66   39.50
  -1   6   5  486.55   39.60
   6   1   5  423.66   39.30
  -1   6   5  439.26   39.40
   1   6  -5  129.39   11.90
   1   6  -5  135.39   11.90
   6  -1  -5  126.39   11.90
  -1  -6  -5  134.09   12.30
  -1  -6  -5  135.79   11.90
   6  -1  -5  137.89   11.90
  -1  -6   5  128.69   11.90
  -6   1   5  143.79   11.90
  -6   1   5  142.79   12.30
   6  -1   5  122.79   11.80
  -6   1   5  125.19   11.90
   1   6   5  141.59   12.20
   1   6   5  126.19   11.90
  -3  -6  -5   41.50    4.70
   3   6  -5   32.10    4.50
  -3  -6  -5   39.40    3.70
   6  -3  -5   34.70    3.80
   6  -3  -5   35.30    4.50
  -6   3  -5   34.20    3.50
   6  -3  -5   33.90    3.60
   3   6  -5   37.70    3.70
  -6   3  -5   35.30    3.80
  -6   3   5   41.50    3.70
   3   6   5   42.40    4.40
   3   6   5   36.50    3.70
   6  -5  -5  101.79    9.00
   6  -5  -5   94.69    9.50
   5   6  -5   87.29    9.00
  -5  -6  -5   86.89    9.40
   5   6  -5   90.39    9.00
   6  -5  -5  102.09    9.00
  -5  -6  -5  101.19    9.00
   5   6   5  108.29    9.40
   5   6   5   93.19    9.00
  -6   5   5  113.29    9.00
  -6   5   5  101.49    9.10
  -6   5   5  113.59    9.60
   6  -7  -5  357.56   32.60
  -6   7  -5  390.66   32.20
   7   6  -5  368.36   32.30
   6  -7  -5  364.86   32.30
  -7  -6  -5  330.47   32.50
   6  -7  -5  394.56   32.30
  -7  -6  -5  366.96   32.30
   7   6  -5  350.86   32.30
  -6   7   5  385.66   32.40
   7   6   5  360.96   32.30
  -7  -4  -5  304.27   27.70
  -7  -4  -5  329.27   27.60
   4  -7  -5  302.87   27.70
   4  -7  -5  311.37   27.90
   7   4  -5  311.37   27.60
  -4   7  -5  321.47   27.60
   7   4  -5  303.37   27.70
   4  -7  -5  348.07   27.60
  -4   7   5  323.37   27.90
  -4   7   5  281.77   27.70
  -7  -4   5  348.87   27.70
   7   4   5  278.57   27.60
   2  -7  -5   18.70    2.10
   2  -7  -5   14.10    2.50
  -2   7  -5   16.00    2.20
   7   2  -5   15.10    2.00
   2  -7  -5   16.80    2.20
  -7  -2  -5   19.40    2.00
   7   2  -5   16.40    2.00
  -2   7   5   18.30    2.20
  -2   7   5   19.60    2.90
  -7  -2   5   19.80    3.50
  -7  -2   5   18.60    2.20
  -7  -2   5   14.30    2.00
   7   2   5   15.10    1.90
   2  -7   5   14.90    2.10
   0   7  -5   61.59    6.00
  -7   0  -5   70.39    5.90
   0  -7  -5   68.29    6.00
   0   7  -5   70.49    6.00
   7   0  -5   66.99    5.90
   7   0  -5   65.09    6.00
   0   7   5   67.79    6.60
  -7   0   5   60.69    7.10
   0   7   5   55.39    6.00
  -7   0   5   54.49    5.90
  -7   0   5   68.89    6.20
   0  -7   5   57.39    5.90
  -2  -7  -5  378.56   31.20
   2   7  -5  324.07   31.10
   7  -2  -5  320.07   31.30
  -2  -7  -5  371.56   31.40
   2   7  -5  342.17   31.10
  -7   2  -5  355.56   31.00
   7  -2  -5  340.17   31.10
   7  -2   5  341.67   31.00
  -7   2   5  344.67   31.10
  -2  -7   5  353.96   31.10
   2   7   5  373.56   31.30
  -7   2   5  382.06   31.40
  -7   2   5  387.76   31.10
   2   7   5  336.17   31.20
   4   7  -5   46.20    4.50
   7  -4  -5   43.10    5.30
  -7   4  -5   41.70    4.50
  -4  -7  -5   50.19    5.50
   7  -4  -5   48.20    4.50
   7  -4  -5   53.19    4.60
  -7   4  -5   50.49    4.40
  -4  -7  -5   52.09    4.60
   4   7  -5   38.60    4.50
  -4  -7   5   50.39    4.70
   4   7   5   41.90    5.10
  -7   4   5   48.50    5.50
  -7   4   5   42.40    4.50
  -7   4   5   44.80    4.50
  -7   6  -5  109.59   11.10
   6   7  -5  125.19   11.20
  -6  -7  -5  118.99   12.00
   7  -6  -5  138.89   11.80
   6   7  -5  117.89   11.20
  -6  -7  -5  138.49   11.20
   7  -6  -5  138.39   11.20
  -6  -7   5  122.19   11.20
  -7   6   5  119.89   11.20
  -7   6   5  115.09   11.10
  -7   6   5  121.49   11.80
  -7   8  -5   49.50    5.10
  -8  -7  -5   46.90    6.00
   8   7  -5   62.49    5.30
   7  -8  -5   56.19    6.20
  -8  -7  -5   60.19    5.30
   8   7  -5   47.50    5.40
  -7   8  -5   62.89    5.30
   7  -8  -5   60.99    5.30
  -8  -7   5   46.30    5.60
  -7   8   5   51.79    6.90
  -7   8   5   48.20    5.30
  -5   8  -5  271.17   22.60
   5  -8  -5  260.37   22.60
   5  -8  -5  225.58   23.00
   8   5  -5  247.08   22.70
   5  -8  -5  251.47   22.70
  -8  -5  -5  245.88   22.60
  -8  -5   5  266.07   22.80
  -5   8   5  274.67   23.10
  -5   8   5  265.67   22.80
   8   3  -5    1.40    0.80
   3  -8  -5    0.20    2.10
  -3   8  -5    1.00    0.80
   3  -8  -5    0.40    1.10
  -8  -3  -5    0.40    0.70
   8   3  -5    1.30    1.00
   3  -8  -5    1.00    0.90
  -3   8  -5    0.90    0.90
  -8  -3   5    0.60    0.70
  -3   8   5    1.00    1.00
   8   3   5    0.80    0.70
  -3   8   5    1.70    2.20
  -8  -3   5    0.50    2.30
   3  -8   5    1.80    0.90
  -8  -3   5    0.60    1.30
   1  -8  -5   71.29    6.20
   8   1  -5   68.69    6.10
   8   1  -5   71.29    6.20
  -1   8  -5   59.29    6.10
   1  -8  -5   63.69    6.80
  -8  -1  -5   67.19    6.00
  -1   8   5   58.89    6.20
  -8  -1   5   73.19    7.00
  -1   8   5   69.89    6.90
  -8  -1   5   74.39    6.40
   1  -8   5   61.99    6.10
  -8  -1   5   58.49    6.10
   8  -1  -5  293.37   26.60
  -1  -8  -5  300.67   27.00
   1   8  -5  293.77   26.60
   8  -1  -5  315.47   26.60
   1   8  -5  277.27   26.60
  -8   1  -5  312.47   26.60
  -1  -8  -5  311.27   26.70
  -1  -8   5  309.47   26.60
   1   8   5  338.57   26.90
   8  -1   5  289.57   26.50
   1   8   5  286.67   26.70
  -8   1   5  300.47   26.60
   3   8  -5  279.37   26.30
  -3  -8  -5  305.97   26.70
   8  -3  -5  309.57   26.40
   3   8  -5  284.57   26.40
  -8   3  -5  304.67   26.30
  -8   3  -5  270.87   26.30
  -3  -8  -5  306.47   26.60
   8  -3  -5  306.17   26.70
   3   8   5  270.77   26.40
  -8   3   5  325.97   26.70
   3   8   5  298.37   26.60
  -8   3   5  309.07   26.40
  -3  -8   5  317.77   26.40
   5   8  -5    2.20    0.90
   8  -5  -5    2.20    2.10
   8  -5  -5    1.70    0.90
  -5  -8  -5    1.80    1.00
   5   8  -5    1.50    1.10
  -8   5  -5    2.80    0.70
  -5  -8  -5    1.10    2.30
  -8   5  -5    0.40    1.00
   8  -5  -5    0.10    1.30
   5   8   5    3.10    2.10
  -5  -8   5    2.70    1.30
  -8   5   5    1.00    2.40
  -8   5   5    1.50    0.90
   5   8   5    1.30    0.90
  -8   5   5    2.10    1.10
  -8   7  -5   35.00    3.90
  -7  -8  -5   38.70    4.10
  -7  -8  -5   32.40    5.10
   7   8  -5   33.40    4.20
   8  -7  -5   44.50    4.10
   8  -7  -5   40.10    4.00
   8  -7  -5   39.60    5.20
   7   8  -5   39.50    4.10
  -8   7  -5   45.80    3.80
   7   8   5   32.20    3.90
  -7  -8   5   44.70    4.40
  -8   7   5   45.40    4.10
   8  -9  -5   54.99    6.80
   8  -9  -5   55.99    5.50
   9   8  -5   64.39    5.70
  -9  -8  -5   58.39    5.60
  -8   9  -5   63.19    5.40
   9   8  -5   52.49    5.70
   8  -9  -5   64.89    5.60
  -9  -8  -5   44.20    6.30
  -8   9   5   58.49    6.90
  -8   9   5   48.10    5.60
  -9  -8   5   60.39    6.00
   6  -9  -5  140.29   11.40
  -9  -6  -5  125.79   11.40
   9   6  -5  132.29   11.50
   6  -9  -5  115.89   12.00
   9   6  -5  124.69   11.50
  -6   9   5  125.89   12.20
  -6   9   5  120.99   11.60
   9   4  -5    7.90    1.30
   9   4  -5    7.40    1.60
   4  -9  -5    8.30    1.50
  -9  -4  -5    7.10    1.20
  -4   9  -5    8.20    1.30
  -4   9  -5    9.80    1.30
   4  -9  -5    9.50    1.50
   4  -9  -5    6.70    2.40
   4  -9   5    7.50    1.30
  -9  -4   5    9.50    1.80
  -4   9   5    9.70    2.60
  -4   9   5    5.50    1.40
   9   4   5    7.80    1.20
   9   2  -5   39.80    4.40
   2  -9  -5   42.00    4.40
   2  -9  -5   39.60    5.20
  -9  -2  -5   42.70    4.20
   9   2  -5   44.50    4.30
  -2   9  -5   45.50    4.30
   2  -9   5   41.40    4.20
   9   2   5   43.20    4.10
  -9  -2   5   46.00    4.20
  -2   9   5   44.30    4.50
  -2   9   5   53.59    5.50
   9   0  -5   31.10    3.20
   0  -9  -5   29.00    3.90
   0  -9  -5   28.50    3.30
  -9   0  -5   28.30    3.00
   0   9  -5   27.90    3.20
   9   0  -5   27.00    3.40
   0   9  -5   29.50    3.30
   0   9   5   35.80    3.50
   9   0   5   29.20    2.90
  -9   0   5   34.00    3.20
   0  -9   5   34.20    3.30
  -9   0   5   42.60    4.90
   2   9  -5  392.36   35.10
   9  -2  -5  387.36   35.00
  -2  -9  -5  378.76   35.40
  -9   2  -5  380.36   34.90
   9  -2  -5  413.06   35.00
   2   9  -5  363.56   35.00
   2   9   5  395.16   35.20
  -2  -9   5  410.96   35.00
   2   9   5  442.46   35.40
  -9   2   5  426.56   35.10
   9  -4  -5  180.38   15.70
  -4  -9  -5  178.08   15.80
   9  -4  -5  180.18   16.30
   4   9  -5  163.38   15.80
   4   9  -5  158.28   15.70
  -4  -9  -5  174.18   16.30
   9  -4  -5  184.08   15.70
  -9   4  -5  173.58   15.60
   4   9   5  174.08   16.10
  -9   4   5  195.38   16.40
  -4  -9   5  184.08   15.80
  -9   4   5  190.88   15.80
  -9   4   5  185.78   15.80
   4   9   5  152.38   15.80
   6   9  -5   30.90    3.30
   9  -6  -5   30.30    3.70
   9  -6  -5   29.70    3.20
   6   9  -5   26.00    3.50
  -6  -9  -5   30.90    3.40
  -9   6  -5   31.60    3.00
  -9   6  -5   25.00    3.30
   9  -6  -5   29.10    4.00
  -6  -9  -5   31.20    4.10
  -9   6   5   35.60    4.50
  -6  -9   5   35.80    3.70
  -9   6   5   33.60    3.30
   6   9   5   23.20    3.20
   8   9  -5   59.69    6.00
   9  -8  -5   65.89    5.90
  -8  -9  -5   67.49    5.90
  -8  -9  -5   49.60    6.70
   8   9  -5   66.99    5.90
  -9   8  -5   67.49    5.60
   9  -8  -5   56.19    6.90
  -9   8   5   44.10    7.10
  -8  -9   5   48.30    6.20
  -9  10  -5   67.39    6.30
  10   9  -5   70.89    6.60
  -9  10  -5   77.09    6.50
   9 -10  -5   55.39    7.40
 -10  -9  -5   62.39    6.50
   9 -10  -5   71.09    6.40
   9 -10  -5   76.99    6.60
 -10  -9   5   76.79    7.00
  10   9   5   55.69    6.40
  -9  10   5   74.69    8.10
  -9  10   5   67.69    6.60
  10   7  -5   31.80    3.10
  10   7  -5   20.70    2.80
   7 -10  -5   25.70    3.00
  -7  10  -5   23.00    2.70
 -10  -7  -5   26.30    2.90
 -10  -7  -5   19.50    3.30
  -7  10   5   26.60    3.20
 -10  -7   5   32.00    3.70
  10   7   5   21.90    2.70
 -10  -5  -5    8.70    1.40
  -5  10  -5    9.50    1.40
 -10  -5  -5    5.60    2.00
   5 -10  -5    7.90    1.50
   5 -10  -5    7.60    1.50
   5 -10  -5    5.50    2.40
  10   5  -5    8.40    1.40
  -5  10  -5    8.70    1.30
  10   5  -5    8.40    1.70
 -10  -5   5    7.20    1.80
  -5  10   5    5.90    2.70
  -5  10   5    5.80    1.50
  10   5   5    6.90    1.20
   3 -10  -5  141.79   12.90
   3 -10  -5  125.49   12.30
  10   3  -5  149.79   12.20
  -3  10  -5  118.79   12.10
  10   3  -5  138.39   12.30
  -3  10  -5  140.99   12.20
 -10  -3  -5  136.89   12.10
  -3  10   5  132.59   12.40
   3 -10   5  123.99   12.10
 -10  -3   5  157.68   13.00
  10   3   5  122.99   12.10
 -10  -3   5  157.18   12.40
   1 -10  -5  133.39   13.30
  10   1  -5  150.68   12.60
   1 -10  -5  134.09   12.70
  10   1  -5  146.49   12.70
 -10  -1  -5  150.28   12.60
  -1  10  -5  140.29   12.70
   1 -10   5  132.29   12.60
 -10  -1   5  126.39   12.60
  -1  10   5  151.48   13.30
  -1  10   5  127.39   12.80
 -10  -1   5  160.38   13.30
 -10  -1   5  159.08   12.80
  10   1   5  129.39   12.50
  -1 -10  -5   42.10    4.00
  10  -1  -5   40.30    4.10
 -10   1  -5   41.10    3.70
  10  -1  -5   40.10    3.80
   1  10  -5   36.10    4.00
   1  10  -5   38.10    3.90
  -1 -10  -5   38.70    5.20
   1  10   5   35.90    5.10
 -10   1   5   30.40    3.70
 -10   1   5   38.60    5.40
 -10   1   5   38.80    4.10
   3  10  -5  132.39   11.30
  -3 -10  -5  123.49   11.30
  10  -3  -5  124.09   11.20
 -10   3  -5  125.79   11.00
  10  -3  -5  128.89   11.10
  -3 -10  -5  115.79   11.90
   3  10  -5  116.09   11.20
 -10   3   5  134.49   11.30
   3  10   5  124.89   11.80
   3  10   5  113.49   11.30
 -10   3   5  120.19   11.20
  -3 -10   5  126.19   11.20
  10  -5  -5   42.60    4.00
  -5 -10  -5   42.90    4.30
  10  -5  -5   42.10    4.20
   5  10  -5   34.30    4.30
 -10   5  -5   43.30    3.90
  -5 -10  -5   35.50    5.60
  10  -5  -5   42.20    5.60
   5  10  -5   42.80    4.30
  -5 -10   5   41.20    4.40
   5  10   5   37.40    4.30
 -10   5   5   41.80    4.30
 -10   5   5   37.80    4.10
 -10   5   5   45.60    5.80
  -7 -10  -5  391.06   33.70
   7  10  -5  399.46   33.70
  -7 -10  -5  330.37   33.90
  10  -7  -5  404.16   33.50
   7  10  -5  343.47   33.60
 -10   7  -5  391.06   33.50
  10  -7  -5  386.06   33.60
  10  -7  -5  357.06   34.00
  -7 -10   5  417.96   33.70
 -10   7   5  409.26   34.10
 -10   7   5  400.06   33.60
 -10   7   5  350.96   33.60
   9  10  -5  129.99   12.60
   9  10  -5  124.49   12.50
  10  -9  -5  149.59   12.40
 -10   9  -5  142.19   12.20
  10  -9  -5  124.49   13.10
   9  10  -5  153.98   12.50
  -9 -10  -5  130.89   12.40
  11  10  -5  131.39   14.30
  10 -11  -5  156.78   16.30
  11  10  -5  175.48   14.10
  10 -11  -5  160.98   13.80
  10 -11  -5  165.48   13.90
 -10  11  -5  165.58   13.80
 -11 -10  -5  144.39   13.90
 -10  11  -5  158.68   13.80
 -10  11   5  130.99   13.90
 -11 -10   5  156.68   14.20
 -10  11   5  140.49   14.80
  11   8  -5    0.70    1.40
 -11  -8  -5    1.40    2.30
  -8  11  -5    2.60    1.10
   8 -11  -5    1.50    1.20
   8 -11  -5    0.80    1.10
  11   8  -5    2.30    1.20
 -11  -8  -5    1.50    1.20
  -8  11  -5    2.00    1.20
   8 -11  -5    0.50    2.30
  -8  11   5    1.20    2.90
  -8  11   5    1.40    1.30
  11   8   5    2.00    1.00
 -11  -8   5    2.50    1.70
  -6  11  -5   40.00    4.20
 -11  -6  -5   42.40    4.30
   6 -11  -5   38.00    6.10
  11   6  -5   38.70    4.70
   6 -11  -5   50.59    4.50
  11   6  -5   50.39    4.50
 -11  -6   5   50.79    5.10
  -6  11   5   53.39    6.10
  11   6   5   39.10    4.20
  -6  11   5   44.10    4.70
  -4  11  -5   72.19    7.00
   4 -11  -5   73.59    8.10
  11   4  -5   81.89    7.10
  11   4  -5   72.99    7.30
   4 -11  -5   80.69    7.30
 -11  -4  -5   77.49    7.00
  -4  11   5   93.69    8.40
  -4  11   5   76.59    7.40
  11   4   5   71.09    6.90
   4 -11   5   74.89    7.00
 -11  -2  -5  388.56   33.10
   2 -11  -5  388.76   33.30
   2 -11  -5  357.76   33.60
  11   2  -5  411.16   33.20
  11   2   5  342.07   33.00
  -2  11   5  355.56   33.40
   2 -11   5  350.16   33.10
  -2  11   5  428.66   33.70
  11   0  -5    2.20    1.30
 -11   0  -5    3.40    0.90
   0 -11  -5    2.50    2.80
   0 -11  -5    2.00    1.20
 -11   0   5    6.20    2.70
   0 -11   5    2.90    1.30
  11   0   5    4.00    0.70
 -11   0   5    4.10    1.50
   0 -11   5    1.80    1.90
   0  11   5    4.30    1.40
   0  11   5    4.70    2.60
 -11   0   5    2.70    0.90
  -2 -11  -5   25.60    3.20
   2  11  -5   27.10    3.00
   2  11  -5   25.90    3.10
 -11   2  -5   26.70    2.60
  11  -2  -5   26.00    3.10
  -2 -11  -5   23.50    3.80
   2  11   5   20.60    3.00
  -2 -11   5   24.20    2.80
 -11   2   5   27.60    3.00
   2  11   5   20.90    3.60
  11  -4  -5  151.48   13.10
 -11   4  -5  142.49   12.90
   4  11  -5  137.79   13.20
   4  11  -5  144.29   13.20
  -4 -11  -5  141.39   13.20
  -4 -11  -5  135.39   14.00
   4  11   5  134.59   13.30
 -11   4   5  137.09   13.10
   4  11   5  161.18   13.80
 -11   4   5  157.98   13.20
 -11   4   5  156.18   13.90
  -4 -11   5  156.18   13.20
  11  -6  -5    2.90    2.80
  -6 -11  -5    4.30    1.40
   6  11  -5    3.90    1.70
  11  -6  -5    4.70    1.30
 -11   6  -5    5.40    0.90
 -11   6  -5    4.50    1.20
  -6 -11  -5    5.10    2.90
   6  11  -5    4.90    1.50
   6  11  -5    5.80    1.50
   6  11   5    0.80    1.20
 -11   6   5    3.20    1.40
  -6 -11   5    1.30    1.40
 -11   6   5    0.70    2.90
 -11   8  -5   21.70    2.50
   8  11  -5   20.60    3.00
   8  11  -5   20.10    2.80
 -11   8  -5   22.70    2.50
  11  -8  -5   20.40    2.90
  -8 -11  -5   24.80    2.80
  -8 -11  -5   14.00    3.50
  11  -8  -5   22.40    3.70
   8  11  -5   20.60    2.70
 -11   8   5   25.30    2.90
 -11   8   5   25.60    3.00
   8  11   5   25.20    2.90
  -8 -11   5   25.90    3.00
  10  11  -5   95.39    9.30
 -11  10  -5  104.59    8.80
 -10 -11  -5  102.79    9.10
  10  11  -5   86.99    9.80
  11 -10  -5   96.39    9.20
  10  11  -5  103.89    9.20
 -10 -11   5   91.79    9.40
 -11  10   5   80.39   10.20
  11 -12  -5   42.40    4.50
 -11  12  -5   38.80    4.20
 -11  12  -5   43.30    4.10
 -12 -11  -5   33.20    4.40
  12  11  -5   39.50    4.70
 -12 -11   5   41.70    5.10
 -11  12   5   43.60    4.60
 -11  12   5   43.60    5.60
   9 -12  -5   12.40    2.00
  -9  12  -5   13.30    1.80
  12   9  -5   13.60    2.00
   9 -12  -5   14.20    1.70
   9 -12  -5   14.20    3.30
  -9  12  -5   10.70    1.60
 -12  -9  -5    7.60    2.70
  12   9  -5    5.80    1.90
  -9  12   5   10.50    1.90
  -9  12   5   16.20    3.70
 -12  -9   5   12.30    2.60
  12   9   5    8.80    1.60
 -12  -7  -5   89.69    8.30
   7 -12  -5   78.59    9.10
   7 -12  -5   98.39    8.30
  -7  12  -5   91.59    8.40
  -7  12   5   80.19    9.30
  -7  12   5   86.99    8.50
 -12  -7   5   96.19    8.80
   5 -12  -5   19.40    2.40
  12   5  -5   20.20    2.40
  12   5  -5   15.30    2.40
   5 -12  -5   15.00    3.30
 -12  -5  -5   15.40    2.00
  -5  12  -5   17.30    2.40
  12   5   5   18.20    2.10
  -5  12   5   23.40    3.90
  -5  12   5   20.10    2.60
  -3  12  -5  255.47   21.00
   3 -12  -5  264.37   20.90
 -12  -3  -5  230.28   20.70
  -3  12  -5  216.28   20.70
  12   3  -5  239.68   20.90
   3 -12  -5  221.48   21.40
   3 -12  -5  236.48   21.00
   3 -12   5  219.88   20.70
 -12  -3   5  244.68   21.40
  -3  12   5  250.17   21.40
  -3  12   5  208.78   21.00
  -1  12  -5   74.29    7.40
   1 -12  -5   72.89    7.30
   1 -12  -5   86.49    7.40
  -1  12  -5   72.19    7.10
 -12  -1  -5   80.99    7.00
   1 -12  -5   78.39    8.40
  12   1  -5   75.69    7.30
  -1  12   5   83.99    8.30
 -12  -1   5   93.39    8.30
   1 -12   5   67.99    7.10
 -12  -1   5   73.69    7.00
  12   1   5   73.59    6.80
  -1  12   5   75.49    7.50
  12  -1  -5    5.20    1.10
   1  12  -5    3.50    1.30
  -1 -12  -5    3.30    2.90
   1  12  -5    3.70    1.60
  -1 -12  -5    3.90    1.30
 -12   1  -5    5.80    0.90
  12  -1  -5    4.50    1.40
 -12   1   5    3.70    1.60
  -1 -12   5    1.60    2.10
 -12   1   5    3.90    3.00
   1  12   5    4.70    1.50
  -1 -12   5    4.30    1.20
   1  12   5    3.00    2.80
  -3 -12  -5  104.39    9.20
  12  -3  -5  100.99    8.90
 -12   3  -5  101.79    8.80
   3  12  -5   96.09    9.40
   3  12  -5  104.59    9.00
  -3 -12  -5   98.29   10.20
  12  -3  -5  100.59    9.00
 -12   3   5   98.09    9.10
   3  12   5   91.79    9.80
   3  12   5   90.79    9.20
  -3 -12   5   87.39    9.00
 -12   3   5   96.29   10.10
 -12   3   5   93.89    9.30
   5  12  -5   61.59    6.50
  -5 -12  -5   56.99    7.60
   5  12  -5   65.19    6.30
  12  -5  -5   69.49    6.20
   5  12  -5   59.39    6.30
 -12   5  -5   63.19    5.80
  12  -5  -5   63.69    6.00
  -5 -12  -5   68.39    6.30
  -5 -12   5   62.89    6.30
 -12   5   5   69.69    6.30
   5  12   5   54.29    6.30
 -12   5   5   68.59    7.90
  12  -7  -5   65.59    6.20
  -7 -12  -5   62.29    6.40
   7  12  -5   74.99    6.60
 -12   7  -5   58.59    6.10
   7  12  -5   59.29    6.40
  12  -7  -5   58.19    7.60
   7  12  -5   58.39    6.60
 -12   7  -5   71.59    6.00
  -7 -12  -5   54.59    7.40
  12  -7  -5   67.99    6.20
 -12   7   5   79.59    7.90
   7  12   5   57.19    6.40
  -7 -12   5   69.49    6.60
 -12   7   5   62.19    6.20
 -12   7   5   70.89    6.30
  12  -9  -5   66.59    7.50
  12  -9  -5   63.99    5.50
   9  12  -5   68.99    6.00
   9  12  -5   51.19    6.10
   9  12  -5   46.20    5.90
  -9 -12  -5   56.19    5.80
 -12   9  -5   63.49    5.30
 -12   9   5   53.49    7.50
 -12   9   5   56.19    5.60
  -9 -12   5   50.39    6.10
 -12   9   5   47.50    5.60
 -12  11  -5    2.40    0.90
  11  12  -5    2.10    1.60
 -11 -12  -5    1.40    2.50
 -11 -12  -5   -0.50    1.30
  12 -11  -5    1.50    2.20
  11  12  -5    0.90    1.50
 -12  11  -5    3.20    1.10
  11  12  -5    2.80    1.70
 -12  11   5    2.50    3.50
 -12  11   5    1.90    1.20
 -11 -12   5   -0.70    1.90
  13  12  -5    0.40    1.60
 -12  13  -5    1.40    1.10
 -13 -12  -5    1.50    2.50
 -12  13  -5    1.70    1.20
 -13 -12  -5    0.10    1.70
 -13 -12   5   -0.70    1.90
 -12  13   5    0.40    1.30
 -12  13   5   -3.00    3.30
 -10  13  -5    3.70    1.20
  10 -13  -5    4.40    1.50
 -10  13  -5    2.70    1.20
  13  10  -5    3.20    1.60
 -13 -10  -5   -0.60    2.50
 -10  13   5    2.50    1.40
  13  10   5    2.40    1.20
 -10  13   5    1.10    3.20
 -13 -10   5    2.30    2.00
   8 -13  -5    8.60    1.40
 -13  -8  -5    4.90    2.40
   8 -13  -5    9.40    1.80
 -13  -8  -5    9.30    1.50
  13   8  -5    9.80    1.70
  -8  13  -5    6.00    1.50
  -8  13   5    2.80    3.00
  -8  13   5    2.80    1.50
 -13  -8   5    4.60    2.00
 -13  -6  -5   19.70    2.50
  -6  13  -5   19.50    2.60
   6 -13  -5   27.00    3.20
  13   6  -5   17.30    2.70
 -13  -6  -5   14.10    3.00
  13   6  -5   25.20    2.80
   6 -13  -5   23.10    3.00
  13   6   5   18.80    2.30
 -13  -6   5   25.30    3.00
  -6  13   5   23.10    2.90
  -6  13   5   20.60    3.80
 -13  -4  -5   36.40    3.70
  -4  13  -5   42.90    4.20
  13   4  -5   35.30    4.20
  -4  13  -5   38.40    3.80
   4 -13  -5   35.90    5.20
   4 -13  -5   41.20    4.10
 -13  -4   5   34.60    4.80
 -13  -4   5   33.50    4.50
  -4  13   5   28.20    4.20
   2 -13  -5   74.59    8.50
   2 -13  -5   82.29    7.40
  13   2  -5   77.39    7.40
  -2  13  -5   74.19    7.50
   2 -13  -5   83.09    7.50
 -13  -2  -5   76.99    7.00
  13   2  -5   80.29    7.20
  -2  13  -5   75.79    7.20
  13   2   5   70.69    6.90
   2 -13   5   72.59    7.10
 -13  -2   5   76.19    8.40
  -2  13   5   82.89    8.50
 -13  -2   5   86.59    7.60
  -2  13   5   74.79    7.60
  13   0  -5    4.90    1.50
   0 -13  -5    3.70    3.00
   0  13  -5    5.40    1.70
  13   0  -5    4.40    1.10
   0  13  -5    5.00    1.40
   0 -13  -5    6.70    1.60
 -13   0  -5    4.80    0.90
   0  13   5    4.60    1.60
   0 -13   5    4.30    2.20
   0 -13   5    4.80    1.30
 -13   0   5    5.40    3.00
 -13   0   5    5.40    1.10
   0  13   5    5.30    3.00
 -13   0   5    5.20    1.70
   2  13  -5  148.59   13.80
  -2 -13  -5  153.98   13.70
  13  -2  -5  155.78   13.60
  13  -2  -5  157.58   13.40
  -2 -13  -5  152.38   14.50
 -13   2  -5  144.59   13.30
   2  13  -5  152.78   13.50
 -13   2   5  143.59   13.40
  -2 -13   5  133.39   13.50
 -13   2   5  156.08   14.40
   2  13   5  144.59   13.80
   2  13   5  152.38   14.30
 -13   2   5  161.68   13.70
 -13   4  -5  154.48   14.10
  -4 -13  -5  141.99   15.30
  13  -4  -5  158.78   14.30
  13  -4  -5  151.88   14.20
  -4 -13  -5  141.89   14.40
   4  13  -5  146.89   14.30
 -13   4   5  177.78   14.30
  -4 -13   5  181.58   14.30
   4  13   5  174.38   14.60
  13  -6  -5  102.89    7.90
 -13   6  -5   74.09    8.10
   6  13  -5   96.59    8.20
   6  13  -5   90.29    8.40
  -6 -13  -5   82.99    9.20
 -13   6   5   77.49    9.30
 -13   6   5   80.39    8.00
 -13   6   5   78.19    7.90
  -6 -13   5   80.59    8.10
  13  -8  -5    1.60    2.60
   8  13  -5    3.10    1.70
  13  -8  -5    3.40    1.20
   8  13  -5    1.30    1.50
 -13   8  -5    2.40    1.10
 -13   8  -5    2.00    0.80
   8  13  -5    1.40    1.60
  -8 -13  -5    2.10    1.50
  -8 -13  -5    0.80    2.80
  13  -8  -5    2.40    1.10
  -8 -13   5    3.40    1.70
   8  13   5    1.30    1.60
 -13   8   5    1.70    3.40
 -13   8   5    4.00    1.40
 -13   8   5    1.90    1.20
  13 -10  -5   15.00    1.80
 -13  10  -5   13.10    1.80
  10  13  -5   12.60    2.30
 -10 -13  -5    7.50    3.60
  13 -10  -5   14.00    2.00
 -10 -13  -5   12.60    2.20
 -13  10  -5   11.60    1.60
  10  13  -5   12.70    2.40
 -13  10   5   20.70    4.10
 -10 -13   5   15.60    2.60
 -13  10   5   12.90    2.00
 -12 -13  -5   23.20    3.10
 -13  12  -5   21.20    2.70
  13 -12  -5   23.50    3.10
 -13  12  -5   27.60    3.00
  12  13  -5   25.00    3.30
  13 -12  -5   23.10    2.90
 -12 -13   5   24.90    3.50
 -13  12   5   21.10    2.90
 -13  12   5   21.40    4.50
  14  13  -5   10.10    2.40
  13 -14  -5    8.00    2.10
 -14 -13  -5    9.50    1.90
 -13  14  -5    8.40    1.60
 -13  14  -5    8.70    1.60
 -13  14   5    5.30    3.90
 -14 -13   5    8.00    2.50
 -13  14   5    6.20    1.80
 -14 -11  -5   -0.60    2.40
  14  11  -5    3.20    1.70
 -11  14  -5    2.60    1.30
  11 -14  -5    3.90    1.60
 -11  14   5    5.00    3.40
 -11  14   5    1.70    1.40
 -14  -9  -5   21.90    2.90
   9 -14  -5   19.30    3.80
   9 -14  -5   28.10    3.10
  -9  14  -5   22.50    2.80
  14   9  -5   30.30    3.30
  14   9   5   16.60    2.50
  -9  14   5   22.40    3.00
 -14  -9   5   24.70    3.20
  -9  14   5   25.30    4.20
  -7  14  -5   95.99    8.80
 -14  -7  -5   91.99    8.60
   5 -14  -5    1.00    1.40
  14   5  -5    1.60    2.60
  -5  14  -5    1.20    1.20
 -14  -5  -5    1.90    2.10
   5 -14  -5    2.20    1.30
 -14  -5  -5    1.80    1.00
  14   5   5    1.90    0.70
  -5  14   5    4.30    1.70
 -14  -5   5    3.00    1.80
  -5  14   5    1.70    3.00
 -14  -3  -5   29.10    3.30
  -3  14  -5   31.70    3.90
  -3  14  -5   29.00    3.50
   3 -14  -5   36.50    3.90
  14   3  -5   30.20    4.00
   3 -14  -5   30.60    3.90
  14   3  -5   34.50    3.40
  14   3   5   33.30    3.00
 -14  -3   5   39.10    4.40
  -3  14   5   27.20    4.50
 -14  -3   5   31.60    5.60
   3 -14   5   33.80    3.40
  -3  14   5   33.40    4.10
  -1  14  -5   22.30    3.00
  14   1  -5   20.10    2.80
   1 -14  -5   26.80    3.30
  14   1  -5   18.70    2.60
  -1  14  -5   22.20    3.00
   1 -14  -5   31.90    3.20
 -14  -1  -5   20.60    2.50
   1 -14   5   23.00    2.80
  -1  14   5   26.20    3.20
 -14  -1   5   25.70    3.00
 -14  -1   5   26.40    3.90
  -1  14   5   29.40    4.10
   1  14  -5   47.90    5.00
  -1 -14  -5   52.39    7.10
  14  -1  -5   54.79    4.80
  14  -1  -5   58.59    5.10
  -1 -14  -5   54.59    5.30
 -14   1  -5   53.59    4.50
   1  14  -5   45.90    5.40
  -1 -14   5   44.80    4.90
  -1 -14   5   37.80    5.70
   1  14   5   48.80    6.70
 -14   1   5   46.20    6.60
 -14   1   5   43.60    4.70
   1  14   5   43.80    5.30
 -14   1   5   47.30    5.30
 -14   3  -5   53.29    4.90
   3  14  -5   51.99    5.40
  -3 -14  -5   48.30    7.30
  14  -3  -5   52.19    5.10
  -3 -14  -5   54.69    5.50
  14  -3  -5   52.69    5.30
   3  14  -5   49.10    5.70
 -14   3   5   60.09    5.60
   3  14   5   54.09    7.00
 -14   3   5   52.29    5.10
 -14   3   5   56.99    7.00
   3  14   5   47.10    5.60
  -3 -14   5   51.39    5.30
   5  14  -5  101.59    9.70
  14  -5  -5  100.19    9.50
  -5 -14  -5   88.39   10.80
  14  -5  -5  100.99    9.40
 -14   5  -5   98.59    9.30
  -5 -14  -5  106.49    9.90
   5  14   5   96.39    9.80
 -14   5   5  110.29    9.50
 -14   5   5  122.59   11.00
  -5 -14   5  114.39    9.60
  14  -7  -5   26.20    3.20
  14  -7  -5   21.90    3.10
 -14   7  -5   29.60    2.90
  -7 -14  -5   28.60    3.30
   7  14  -5   20.50    3.30
   7  14  -5   21.10    3.20
   7  14  -5   31.30    3.80
 -14   7  -5   20.20    3.00
 -14   7  -5   26.60    2.70
  -7 -14  -5   13.60    6.00
 -14   7   5   37.90    4.90
 -14   7   5   29.40    3.40
   7  14   5   27.80    3.80
 -14   7   5   31.30    3.10
  -7 -14   5   32.30    3.90
  14  -9  -5    8.40    1.50
   9  14  -5    7.10    2.00
  14  -9  -5    8.10    1.40
   9  14  -5    5.10    1.90
 -14   9  -5    6.50    1.30
  -9 -14  -5    4.10    3.00
  14  -9  -5    7.40    3.60
 -14   9  -5    6.10    1.10
  -9 -14  -5    6.00    1.90
   9  14  -5    8.90    2.10
 -14   9   5    7.80    1.60
 -14   9   5    5.40    1.40
   9  14   5    5.20    1.60
 -14   9   5    8.40    3.80
  -9 -14   5    7.30    2.10
 -11 -14  -5   61.59    6.80
  14 -11  -5   76.89    6.70
  14 -11  -5   68.19    6.40
 -14  11  -5   70.29    6.40
 -14  11   5   63.09    6.80
 -14  11   5   74.29    8.60
 -11 -14   5   65.79    7.20
 -13 -14  -5   85.29    9.10
  14 -13  -5   95.29    9.00
 -14  13  -5  104.89    8.90
 -14  13  -5   99.79    8.70
 -14  13   5  101.79   10.70
 -14  13   5   91.09    9.00
 -13 -14   5   87.69    9.40
 -14  15  -5    7.80    1.50
 -14  15  -5    8.90    1.70
 -15 -14  -5    5.90    1.80
  14 -15  -5    4.90    1.80
  15  14  -5    9.20    2.50
 -14  15   5    8.00    1.90
 -14  15   5    9.70    3.80
 -15 -14   5    6.00    2.50
  15  12  -5   24.40    3.00
 -15 -12  -5    9.60    3.00
 -15 -12  -5   13.40    2.50
  12 -15  -5   18.20    2.50
 -12  15  -5   18.50    2.20
 -12  15  -5   14.30    2.10
 -12  15   5    9.60    3.90
 -12  15   5   13.90    2.50
 -15 -12   5   18.00    3.00
 -10  15  -5   19.40    2.80
 -15 -10  -5   26.20    3.20
  10 -15  -5   27.70    3.50
  15  10  -5   26.80    3.20
 -10  15   5   20.90    3.10
 -15 -10   5   21.50    3.40
   8 -15  -5  117.19   10.30
 -15  -8  -5   99.49   10.30
  -8  15  -5  113.09   10.50
 -15  -8   5  121.59   10.90
  -8  15   5  115.39   10.80
  -8  15   5  122.79   11.80
   6 -15  -5   80.19    6.90
 -15  -6  -5   64.99    6.30
  -6  15  -5   70.49    6.60
   6 -15  -5   68.89    6.40
  15   6  -5   74.29    6.50
  -6  15   5   55.19    6.80
  -6  15   5   58.29    8.10
 -15  -6   5   61.79    7.00
  -4  15  -5    6.30    1.70
  15   4  -5    3.80    1.70
   4 -15  -5    8.10    1.90
  15   4  -5    6.80    1.40
   4 -15  -5    6.50    1.60
 -15  -4  -5    6.00    1.20
 -15  -4   5    3.90    1.90
  15   4   5    5.50    0.80
  -4  15   5    7.10    3.30
  -4  15   5    4.50    1.80
   2 -15  -5    5.90    1.70
  15   2  -5    3.20    1.10
  15   2  -5    2.60    1.40
  -2  15  -5   -1.20    2.30
 -15  -2  -5    3.30    0.90
  -2  15  -5    1.60    1.50
   2 -15  -5    4.20    1.80
  -2  15   5   -0.10    3.10
  -2  15   5    1.80    1.60
   2 -15   5    0.80    1.20
 -15  -2   5    0.80    1.60
 -15  -2   5   -0.40    2.80
 -15   0  -5  114.99   10.60
   0  15  -5  102.39   11.10
  15   0  -5  120.29   10.80
   0  15  -5  115.09   10.90
  15   0  -5  118.69   11.00
   0 -15  -5  125.99   11.30
   0  15   5  128.79   11.30
 -15   0   5  113.49   10.70
   0 -15   5  125.09   10.80
   0 -15   5  116.99   11.30
   0  15   5  143.09   12.20
 -15   0   5  118.39   11.80
  -2 -15  -5   47.80    5.00
  -2 -15  -5   44.00    6.80
   2  15  -5   44.50    4.70
   2  15  -5   39.90    5.10
  15  -2  -5   49.60    4.80
 -15   2  -5   45.20    4.10
  15  -2  -5   48.30    4.30
  -2 -15   5   37.30    4.60
 -15   2   5   48.30    4.90
   2  15   5   41.20    6.40
 -15   2   5   38.50    4.30
 -15   2   5   42.20    5.60
   2  15   5   37.70    4.90
  15  -4  -5   41.60    4.00
 -15   4  -5   43.50    3.80
   4  15  -5   37.80    4.60
  -4 -15  -5   40.30    4.70
  15  -4  -5   45.10    4.30
  -4 -15  -5   35.70    5.50
   4  15  -5   38.90    4.60
   4  15   5   32.20    4.60
 -15   4   5   42.20    4.60
 -15   4   5   44.90    6.40
  -4 -15   5   32.50    4.30
 -15   4   5   38.10    4.00
  15  -6  -5   10.00    1.50
  15  -6  -5   10.90    1.60
 -15   6  -5   10.60    1.30
   6  15  -5    9.10    2.00
  -6 -15  -5   10.90    2.10
   6  15  -5    9.20    2.20
  -6 -15  -5    4.40    3.30
 -15   6   5    5.80    1.80
  -6 -15   5    6.10    1.80
 -15   6   5    7.10    3.80
   6  15   5    4.20    2.00
  15  -8  -5    3.90    1.30
  -8 -15  -5    3.20    3.00
 -15   8  -5    3.70    1.00
  -8 -15  -5    5.10    1.80
   8  15  -5    5.60    2.00
 -15   8  -5    3.70    0.90
  15  -8  -5    5.30    1.30
   8  15  -5    1.90    1.80
   8  15  -5    3.40    1.70
 -15   8   5    4.50    1.30
   8  15   5    4.60    1.70
 -15   8   5    5.10    3.70
 -15   8   5    4.00    1.50
  -8 -15   5    3.40    1.90
 -15  10  -5   37.20    4.00
  15 -10  -5   42.00    4.30
 -10 -15  -5   36.90    4.80
  15 -10  -5   39.50    4.40
  10  15  -5   53.99    5.30
 -15  10  -5   47.40    4.20
 -15  10   5   39.40    4.40
 -10 -15   5   39.20    5.20
 -15  10   5   53.49    8.60
  15 -12  -5  114.49   10.70
 -12 -15  -5   99.19   10.90
 -15  12  -5  107.69   10.50
  12  15  -5  133.89   11.40
 -15  12  -5  131.89   10.70
 -15  12   5  121.99   10.80
 -12 -15   5  107.39   11.20
 -15  12   5  125.09   12.50
 -15  14  -5   38.10    3.60
 -14 -15  -5   26.90    3.80
 -15  14  -5   38.20    3.80
  15 -14  -5   37.00    4.00
 -14 -15   5   28.50    4.10
 -15  14   5   26.40    5.20
 -15  16  -5   -0.20    1.40
 -15  16  -5    1.00    1.20
 -16 -15  -5    0.60    1.80
  15 -16  -5    0.60    1.60
 -16 -15  -5   -1.20    1.50
  16  15  -5    0.50    2.20
 -15  16   5   -0.10    3.60
 -16 -15   5    0.50    2.20
 -15  16   5    2.30    1.50
 -13  16  -5   37.90    3.80
 -13  16  -5   27.70    3.90
  16  13  -5   38.60    4.70
 -16 -13  -5   25.60    3.60
 -16 -13   5   36.30    4.40
 -13  16   5   35.90    4.20
 -13  16   5   32.20    5.30
  16  11  -5   48.20    4.70
 -11  16  -5   34.00    4.30
  11 -16  -5   44.90    4.60
 -16 -11  -5   31.00    4.10
 -11  16   5   37.40    4.50
 -11  16   5   35.80    5.50
 -16  -9  -5    2.00    1.20
 -16  -9  -5    1.20    2.50
   9 -16  -5    2.50    1.70
  -9  16  -5    2.30    1.50
 -16  -9   5    0.00    1.90
  -9  16   5    1.90    1.60
  -9  16   5    2.80    3.40
  16   7  -5  108.09    8.70
 -16  -7  -5   91.39    8.50
  -7  16  -5   91.49    8.80
  -7  16   5   89.69   10.10
 -16  -7   5   92.49    9.20
  -7  16   5   78.79    8.90
  16   5  -5    2.40    1.40
  16   5  -5    4.20    1.30
  16   5  -5    3.10    1.90
 -16  -5  -5    4.20    1.10
   5 -16  -5    5.20    1.40
  -5  16  -5    5.50    1.60
 -16  -5  -5    2.60    2.00
   5 -16  -5    2.90    1.80
 -16  -5   5    3.80    3.20
  -5  16   5    3.30    3.30
 -16  -5   5    1.80    1.80
  -5  16   5    5.70    1.90
  16   5   5    3.20    0.70
   3 -16  -5    2.40    1.50
  -3  16  -5    1.20    1.00
  16   3  -5    1.00    1.10
   3 -16  -5    2.20    2.00
  -3  16  -5    1.70    1.60
 -16  -3  -5    1.60    0.90
 -16  -3   5    3.50    2.90
  -3  16   5    2.90    3.30
  -3  16   5    2.50    1.70
 -16  -3   5    1.00    1.70
  16   1  -5  165.18   14.40
  -1  16  -5  139.29   14.40
  -1  16  -5  145.59   14.10
 -16  -1  -5  152.38   13.90
   1 -16  -5  174.78   14.50
  16   1  -5  161.68   14.10
  -1  16   5  151.48   14.60
 -16  -1   5  174.98   14.40
  -1  16   5  181.98   15.40
   1 -16   5  154.78   14.00
   1 -16   5  146.69   14.50
 -16  -1   5  150.68   15.00
  -1 -16  -5   58.29    5.80
  16  -1  -5   60.99    5.40
   1  16  -5   48.60    5.70
  16  -1  -5   58.09    5.00
 -16   1  -5   54.19    4.70
   1  16  -5   51.99    5.30
 -16   1   5   46.50    6.80
 -16   1   5   44.40    4.90
   1  16   5   44.90    5.60
 -16   1   5   50.09    5.60
  -1 -16   5   45.10    5.10
   1  16   5   46.10    7.00
  16  -3  -5    7.10    1.40
 -16   3  -5    9.00    1.10
   3  16  -5    7.50    1.80
   3  16  -5    6.70    2.10
  16  -3  -5    8.00    1.70
  -3 -16  -5    9.20    2.20
  -3 -16  -5    5.80    3.80
  -3 -16   5    6.80    2.50
   3  16   5   13.20    2.30
  -3 -16   5   13.20    1.90
 -16   3   5   17.60    3.70
 -16   3   5   13.50    2.10
   5  16  -5   15.10    2.80
 -16   5  -5   19.60    2.00
   5  16  -5   15.10    2.50
  -5 -16  -5   22.80    2.90
  -5 -16  -5   16.20    4.10
  16  -5  -5   17.00    2.10
  16  -5  -5   17.10    2.30
 -16   5   5   20.70    4.20
   5  16   5   15.50    2.80
  -5 -16   5   11.70    3.10
 -16   5   5   18.80    2.20
  -5 -16   5   18.60    2.50
 -16   5   5   21.20    2.60
 -16   7  -5   30.30    3.00
   7  16  -5   31.50    4.20
  -7 -16  -5   36.20    4.00
  16  -7  -5   31.40    3.40
   7  16  -5   22.90    3.70
  16  -7  -5   32.20    3.60
 -16   7   5   31.10    5.00
   7  16   5   30.20    3.80
 -16   7   5   26.10    3.40
  -7 -16   5   30.90    4.10
 -16   7   5   28.20    3.70
 -16   9  -5   24.20    2.60
   9  16  -5   25.00    3.40
  16  -9  -5   21.50    2.80
   9  16  -5   18.50    3.80
  16  -9  -5   23.50    2.80
  -9 -16  -5   21.30    3.00
 -16   9  -5   21.20    2.30
 -16   9   5   16.70    7.20
 -16   9   5   17.00    2.50
 -16   9   5   14.00    2.40
  -9 -16   5   17.00    2.80
  11  16  -5    7.50    2.20
  16 -11  -5    3.20    1.40
 -16  11  -5    3.20    1.00
 -11 -16  -5    3.20    1.90
 -16  11  -5    4.90    1.20
 -16  11   5    4.00    3.80
 -11 -16   5   -0.10    1.90
 -16  11   5    0.20    1.20
 -16  13  -5  118.89   10.00
  16 -13  -5  125.69   10.20
 -13 -16  -5  104.79   10.40
 -13 -16   5   98.39   10.60
 -16  13   5   97.69   10.20
 -16  13   5  108.29   12.00
  16 -15  -5    9.30    1.90
 -16  15  -5    5.20    1.60
 -15 -16  -5    5.90    2.00
 -15 -16  -5    6.70    2.20
  15  16  -5    9.30    2.70
 -16  15  -5    6.80    1.50
 -16  15   5    8.70    3.90
 -15 -16   5   10.80    2.70
 -16  15   5    8.10    1.90
 -16  17  -5   10.50    1.70
 -17 -16  -5    7.30    2.00
 -16  17  -5    8.50    1.80
 -17 -16  -5    6.60    2.20
 -17 -16   5    8.40    2.70
 -16  17   5    6.70    1.80
 -16  17   5    5.50    4.00
 -17 -14  -5   33.50    4.60
 -14  17  -5   50.19    4.50
  14 -17  -5   47.40    4.60
 -14  17  -5   43.90    4.60
 -17 -14  -5   34.50    4.70
 -14  17   5   41.40    6.00
 -14  17   5   40.70    4.90
 -17 -14   5   33.00    4.80
 -17 -12  -5   62.39    6.70
  12 -17  -5   74.29    7.00
 -12  17  -5   63.29    6.70
 -12  17   5   75.09    7.10
 -12  17   5   79.49    8.90
 -17 -12   5   62.69    7.90
 -17 -10  -5    6.70    2.60
 -17 -10  -5   10.50    1.90
  10 -17  -5   16.90    2.50
  17  10  -5   17.70    2.50
 -10  17  -5   10.40    2.00
 -10  17   5   11.30    2.30
 -10  17   5    8.60    3.70
 -17 -10   5   13.20    2.80
  17   8  -5    7.60    1.60
 -17  -8  -5    1.30    2.20
 -17  -8  -5    2.90    1.30
   8 -17  -5    6.50    2.00
  -8  17  -5    5.40    1.70
 -17  -8   5    6.20    2.30
  -8  17   5    8.30    3.70
  -8  17   5    8.50    2.10
  -6  17  -5    0.00    1.40
  17   6  -5    0.10    1.20
   6 -17  -5   -0.80    1.70
 -17  -6  -5    1.00    1.00
 -17  -6  -5   -0.70    2.10
  -6  17   5    5.20    4.40
  -6  17   5    1.40    1.60
 -17  -6   5   -0.90    3.40
 -17  -6   5    0.70    2.00
  -4  17  -5   40.70    4.30
  17   4  -5   37.90    4.40
 -17  -4   5   33.50    4.60
  -4  17   5   34.60    4.30
 -17  -4   5   28.60    4.80
  -4  17   5   29.20    5.10
 -17  -2  -5   79.49    7.10
   2 -17  -5   86.69    7.80
  -2  17  -5   72.29    7.70
  17   2  -5   87.89    7.30
  -2  17   5   79.39    7.90
   2 -17   5   65.69    8.00
 -17  -2   5   72.19    8.70
 -17  -2   5   85.19    7.80
   2 -17   5   73.89    7.20
  -2  17   5   83.69   10.00
  17   0  -5  149.69   12.60
 -17   0  -5  137.29   12.40
   0  17  -5  129.99   12.70
   0  17  -5  127.39   13.10
   0 -17  -5  148.29   13.10
 -17   0   5  145.59   13.60
   0  17   5  144.69   13.20
   0  17   5  162.88   14.00
   0 -17   5  138.29   12.60
   0 -17   5  125.59   13.10
  17  -2  -5    5.40    1.00
   2  17  -5    0.90    1.80
  -2 -17  -5    4.20    2.00
   2  17  -5    4.70    1.50
  17  -2  -5    2.50    1.50
   2  17   5    1.20    3.50
  -2 -17   5    2.20    1.30
   2  17   5    3.70    1.90
 -17   2   5    3.60    1.80
 -17   2   5    1.50    3.30
 -17   2   5    1.70    1.00
  -2 -17   5    0.40    2.20
   4  17  -5    9.00    2.50
  17  -4  -5   10.60    2.00
  17  -4  -5   16.60    1.80
  -4 -17  -5   16.30    2.70
 -17   4   5   11.00    3.70
  -4 -17   5   12.10    2.10
   4  17   5   14.90    2.70
 -17   4   5   13.50    1.80
 -17   4   5   13.30    2.20
   6  17  -5   27.20    3.60
  -6 -17  -5   32.40    3.60
  17  -6  -5   25.30    3.30
  17  -6  -5   30.70    2.90
   6  17   5   22.30    3.40
 -17   6   5   22.60    6.90
 -17   6   5   20.90    3.00
 -17   6   5   22.10    3.00
  -6 -17   5   19.70    2.90
  17  -8  -5  145.49   12.30
  -8 -17  -5  133.69   12.70
 -17   8  -5  133.79   12.10
 -17   8  -5  136.29   12.10
  17  -8  -5  132.59   12.30
 -17   8   5  131.69   12.30
 -17   8   5  126.69   12.30
 -17   8   5  147.89   13.90
  -8 -17   5  141.29   12.60
 -17  10  -5   32.60    3.20
  17 -10  -5   29.10    3.40
 -10 -17  -5   25.60    3.70
 -17  10  -5   29.70    3.00
  17 -10  -5   28.70    3.40
 -17  10   5   31.50    5.20
 -17  10   5   23.10    3.50
 -10 -17   5   31.60    3.90
 -17  10   5   30.10    3.50
  17 -12  -5   35.60    3.80
 -17  12  -5   33.60    3.40
 -12 -17  -5   30.00    4.00
 -17  12  -5   39.20    3.70
 -17  12   5   32.00    3.80
 -12 -17   5   24.20    4.00
 -17  12   5   26.50    5.40
  14  17  -5   -1.10    2.00
  17 -14  -5   -0.30    1.40
 -14 -17  -5    1.80    2.00
 -14 -17  -5   -1.30    1.70
 -17  14  -5    1.30    1.00
 -14 -17   5   -1.20    2.10
 -17  14   5    0.70    1.30
 -17  14   5    5.20    3.90
 -16 -17  -5    1.30    1.80
  16  17  -5   -0.10    0.70
 -16 -17  -5   -0.80    2.00
 -17  16  -5    2.60    1.20
 -17  16  -5    1.10    1.40
 -17  16   5    2.90    1.50
 -16 -17   5    3.10    2.40
 -17  16   5   -0.10    3.50
 -18 -17  -5    5.20    2.00
 -18 -17  -5    3.10    2.20
 -17  18  -5    4.40    1.50
 -17  18  -5    6.00    1.50
 -18 -17   5    7.70    2.70
 -15  18  -5    3.20    1.50
 -18 -15  -5    2.40    1.60
 -18 -15  -5    0.40    1.80
  18  15  -5    0.10    0.70
 -15  18  -5    1.80    1.40
 -18 -15   5    1.60    2.30
 -15  18   5    4.10    1.70
 -15  18   5    2.70    3.80
 -13  18  -5   49.50    5.00
 -18 -13  -5   44.10    4.90
 -18 -13  -5   43.30    5.40
 -18 -13   5   48.80    6.10
 -13  18   5   39.20    6.20
 -13  18   5   46.40    5.20
 -18 -11  -5   44.90    5.40
  11 -18  -5   65.19    5.90
 -11  18  -5   52.39    5.60
 -18 -11  -5   44.90    5.90
 -18 -11   5   56.99    6.50
 -11  18   5   61.89    6.00
 -11  18   5   61.19    7.80
  18   9  -5    3.80    1.60
 -18  -9  -5   -0.10    2.10
   9 -18  -5    1.80    1.70
 -18  -9  -5    1.60    1.30
  -9  18  -5    2.20    1.50
 -18  -9   5    0.50    2.00
  -9  18   5    5.10    3.70
  -9  18   5    1.60    1.70
 -18  -7  -5    6.40    2.50
   7 -18  -5   18.90    2.70
 -18  -7  -5   11.20    1.80
  -7  18  -5   13.90    2.30
  18   7  -5   17.20    2.10
  -7  18   5   10.50    2.40
 -18  -7   5   10.20    2.50
  -7  18   5   14.10    4.00
   5 -18  -5   71.29    8.00
  -5  18  -5   65.49    7.40
   5 -18  -5   75.39    7.10
  18   5  -5   73.49    7.00
  -5  18   5   70.99    7.60
 -18  -5   5   72.59    8.70
  -5  18   5   86.39    9.00
 -18  -5   5   82.89    7.70
   3 -18  -5    4.20    1.50
  18   3  -5    3.80    1.20
   3 -18  -5    5.00    2.10
 -18  -3  -5    4.40    1.00
  -3  18  -5    2.80    1.90
   3 -18   5    2.60    2.10
 -18  -3   5    2.50    3.10
  -3  18   5    3.90    3.70
 -18  -3   5    4.60    1.80
  -3  18   5    3.10    1.90
  18   1  -5   55.59    6.50
  -1  18  -5   46.80    5.80
   1 -18  -5   57.89    5.90
  18   1  -5   59.79    5.10
 -18  -1  -5   55.29    4.80
   1 -18   5   48.40    5.10
 -18  -1   5   45.50    8.30
   1 -18   5   44.20    6.10
  -1  18   5   51.59    6.00
 -18  -1   5   52.79    5.70
  -1 -18  -5   17.60    3.00
  18  -1  -5   17.00    2.00
   1  18  -5   13.90    2.80
   1  18   5   16.20    2.80
  -1 -18   5   19.20    2.30
 -18   1   5   22.20    2.80
   1  18   5   18.80    5.80
  -1 -18   5   11.00    2.90
   3  18  -5    3.90    2.10
  18  -3  -5    7.80    1.30
  -3 -18  -5    9.80    2.30
  18  -3  -5    5.00    1.80
 -18   3   5    7.30    2.00
   3  18   5    6.70    2.10
 -18   3   5    6.90    4.50
  -3 -18   5    6.30    1.60
 -18   3   5    6.90    1.30
   5  18  -5    7.10    2.20
  -5 -18  -5    9.10    2.40
  18  -5  -5    8.00    1.70
 -18   5   5   11.00    2.00
  -5 -18   5    7.50    1.80
  -5 -18   5    2.20    2.70
   5  18   5    9.30    2.40
 -18   5   5   10.00    3.80
 -18   5   5   10.20    1.60
  18  -7  -5  103.09    9.60
  -7 -18  -5  109.29   10.20
 -18   7   5  103.89   11.30
 -18   7   5  108.09    9.60
 -18   7   5   97.69    9.60
  -7 -18   5   99.99    9.80
  -9 -18  -5   37.10    4.70
  18  -9  -5   44.10    4.40
   9  18  -5   44.10    5.20
  18  -9  -5   37.40    3.80
 -18   9   5   30.60    3.90
  -9 -18   5   27.20    3.90
 -18   9   5   24.50    5.40
 -18   9   5   32.30    3.80
 -11 -18  -5    0.60    1.90
  11  18  -5    0.60    2.30
 -18  11  -5   -0.80    0.90
 -18  11  -5    0.60    0.90
  18 -11  -5    0.00    1.30
 -18  11   5    0.30    1.30
 -11 -18   5    1.10    1.90
 -18  11   5   -1.50    3.80
 -18  13  -5    0.00    1.00
  18 -13  -5    1.60    1.40
 -18  13  -5    1.40    1.00
 -13 -18  -5   -0.10    1.90
  13  18  -5    0.50    2.90
 -13 -18  -5    1.00    1.90
 -18  13   5    4.00    4.00
 -13 -18   5    0.70    2.10
 -18  13   5    1.80    1.40
 -18  15  -5   27.30    2.90
 -15 -18  -5   16.80    3.10
  18 -15  -5   20.80    2.80
  15  18  -5   30.60    4.10
 -18  15  -5   24.80    2.90
 -15 -18  -5   15.90    3.30
 -15 -18   5   21.30    3.50
 -18  15   5   22.60    2.90
 -18  15   5   22.80    5.00
 -17 -18  -5    7.00    2.30
 -17 -18  -5    9.00    2.50
 -18  17  -5   10.80    1.80
 -18  17  -5    7.80    1.90
 -17 -18   5    5.40    2.70
 -18  17   5   10.10    2.60
 -16  19  -5    3.40    1.50
 -19 -16  -5    1.50    1.80
 -19 -16  -5    3.60    2.10
 -16  19  -5    2.50    1.60
 -19 -16   5    7.70    2.70
 -19 -14  -5   13.20    2.60
 -14  19  -5   16.00    2.30
 -19 -14  -5   11.80    2.30
 -14  19  -5   16.40    2.40
 -19 -14   5   12.90    2.90
 -14  19   5   16.00    2.60
 -14  19   5   14.60    4.40
 -19 -12  -5   21.10    2.90
 -12  19  -5   26.20    3.30
 -19 -12  -5   19.00    3.20
 -12  19   5   24.40    3.30
 -12  19   5   27.70    5.00
 -19 -12   5   21.40    3.50
 -19 -10  -5    1.50    1.30
  10 -19  -5    5.20    1.90
 -10  19  -5    1.20    1.50
 -19 -10  -5    2.50    1.70
  19  10  -5    5.20    1.80
 -19 -10   5    2.10    2.10
 -10  19   5    3.30    1.70
 -10  19   5    1.10    3.70
  -8  19  -5    1.60    1.60
  19   8  -5    3.40    1.50
 -19  -8  -5    2.40    1.30
 -19  -8  -5    0.80    1.70
   8 -19  -5    3.10    2.00
 -19  -8  -5    3.10    2.20
  -8  19   5    3.40    1.80
  -8  19   5    3.30    3.70
 -19  -8   5    0.70    2.10
  -6  19  -5   28.10    3.90
  19   6  -5   36.00    3.70
   6 -19  -5   37.90    4.60
 -19  -6  -5   26.80    3.40
  -6  19   5   34.90    4.50
  -6  19   5   41.20    5.40
 -19  -6   5   37.60    4.70
 -19  -6   5   28.30    4.90
   4 -19  -5   93.19    9.00
  -4  19  -5   86.59    9.60
  19   4  -5   90.09    8.90
   4 -19  -5  106.59    9.60
 -19  -4   5  104.39    9.50
 -19  -4   5   88.09   10.20
  -4  19   5  116.79   11.00
  -4  19   5  100.39    9.60
   2 -19  -5   13.50    2.50
  19   2  -5   10.80    1.40
  -2  19  -5    7.80    2.20
 -19  -2   5    2.10    3.20
  -2  19   5    5.80    3.80
 -19  -2   5    6.70    2.00
  -2  19   5    6.70    2.20
   2 -19   5    3.00    2.20
   0  19  -5   -1.40    1.80
  19   0  -5    2.40    1.60
   0 -19  -5    0.90    2.00
   0  19   5    2.90    1.80
   0 -19   5    0.20    1.20
   0 -19   5    0.70    2.70
 -19   0   5    0.20    1.60
   0  19   5    0.70    4.20
 -19   0   5    1.80    3.10
  -2 -19  -5    9.00    2.40
   2  19  -5    5.80    2.20
  19  -2  -5    7.70    1.30
  -2 -19   5    8.00    1.60
 -19   2   5    6.10    3.60
 -19   2   5    8.90    2.00
   2  19   5   11.50    2.40
   4  19  -5   28.80    4.00
  19  -4  -5   32.40    3.20
  -4 -19  -5   32.40    4.10
 -19   4  -5   33.50    3.70
 -19   4   5   29.50    4.10
 -19   4   5   29.50    3.30
 -19   4   5   24.90    4.80
  -4 -19   5   27.50    3.70
  19  -6  -5    5.10    1.20
  -6 -19  -5    3.20    2.30
  19  -6  -5    4.70    1.60
   6  19  -5    4.60    3.70
 -19   6  -5    6.80    1.40
  -6 -19   5    8.00    1.70
 -19   6   5    3.20    3.90
 -19   6   5    8.10    1.80
 -19   6   5    7.60    1.40
  19  -8  -5   74.09    6.20
  19  -8  -5   69.19    6.50
  -8 -19  -5   67.89    7.10
 -19   8   5   57.29    6.50
 -19   8   5   60.89    8.80
 -19   8   5   72.49    6.40
  -8 -19   5   53.89    6.70
 -10 -19  -5    4.00    2.10
  10  19  -5    6.70    2.80
  19 -10  -5    3.80    1.20
 -10 -19   5    7.00    2.20
 -19  10   5    6.90    4.10
 -19  10   5    6.70    1.50
 -19  12  -5    3.30    1.00
 -12 -19  -5    3.20    2.20
 -12 -19  -5    1.50    2.10
  19 -12  -5    4.10    1.30
 -19  12  -5    3.30    1.00
  12  19  -5    8.00    2.90
 -19  12   5   -0.40    4.00
 -19  12   5    1.80    1.30
 -12 -19   5    0.60    2.10
 -14 -19  -5   13.30    2.70
 -19  14  -5   16.80    2.00
 -19  14  -5   15.50    2.00
  14  19  -5   23.60    3.80
  19 -14  -5   16.30    2.10
 -14 -19  -5   11.60    2.70
 -14 -19   5   14.00    3.10
 -19  14   5   17.50    2.40
 -19  14   5   13.30    4.70
 -16 -19  -5   36.30    4.80
 -16 -19  -5   33.60    4.80
 -19  16  -5   46.10    4.40
 -16 -19   5   47.60    6.10
 -19  16   5   47.80    4.80
 -20 -13  -5    2.70    1.60
 -20 -13  -5    0.40    1.90
 -13  20  -5    1.20    1.60
  20  13  -5    0.60    0.80
 -20 -13   5    2.70    2.90
 -13  20   5    3.80    1.90
 -13  20   5    2.70    3.90
 -11  20  -5    1.50    1.60
  11 -20  -5    0.30    0.90
 -20 -11  -5    1.70    1.90
 -20 -11  -5    1.90    1.40
 -11  20   5    1.90    1.70
 -11  20   5   -0.30    3.70
 -20 -11   5    1.80    2.20
 -20  -9  -5   45.00    4.90
 -20  -9  -5   41.70    5.40
   9 -20  -5   61.59    5.70
  -9  20  -5   49.30    5.30
 -20  -9   5   43.30    5.90
  -9  20   5   48.80    6.60
  -9  20   5   47.40    5.50
  20   7  -5    0.50    1.20
  -7  20  -5   -0.10    1.60
 -20  -7  -5    1.10    1.70
 -20  -7  -5    0.70    2.00
 -20  -7  -5    0.30    1.10
   7 -20  -5   -0.30    1.90
  -7  20   5   -0.90    3.80
 -20  -7   5   -1.00    3.30
  -7  20   5    1.70    1.60
 -20  -7   5    0.10    1.90
   5 -20  -5   91.09    8.20
 -20  -5  -5   80.59    7.30
  -5  20  -5   71.69    8.30
  20   5  -5   91.09    7.50
 -20  -5  -5   83.19    7.90
  -5  20   5   81.89    9.80
  -5  20   5   67.79    8.10
 -20  -5   5   76.69    8.00
 -20  -5   5   61.49    9.10
 -20  -3  -5   40.80    4.50
  20   3  -5   37.50    3.60
   3 -20  -5   39.90    4.90
  -3  20  -5   31.90    4.30
   3 -20  -5   43.70    4.30
 -20  -3   5   34.10    4.20
  -3  20   5   24.50    5.30
  -3  20   5   27.90    4.40
   1 -20  -5    4.60    1.70
   1 -20  -5    1.00    2.20
 -20  -1  -5    0.90    1.50
  -1  20  -5    1.40    2.00
  20   1  -5    2.60    0.90
   1 -20   5    0.60    0.90
  -1  20   5    2.30    3.90
  -1  20   5    4.10    2.40
   1 -20   5    1.80    1.10
 -20  -1   5   -1.00    3.00
 -20  -1   5    0.40    1.70
  20  -1  -5   24.60    2.50
 -20   1  -5   23.80    2.80
   1  20  -5   20.30    3.40
  -1 -20  -5   25.90    3.60
 -20   1   5   20.70    4.30
 -20   1   5   20.10    3.00
   1  20   5   20.80    3.40
  -1 -20   5   20.80    2.60
  -3 -20  -5   70.79    7.10
 -20   3  -5   67.69    6.40
  20  -3  -5   75.09    7.10
   3  20  -5   60.39    6.90
  -3 -20   5   57.69    6.30
 -20   3   5   61.59    8.20
 -20   3   5   63.29    6.60
  -5 -20  -5   22.30    3.40
 -20   5  -5   18.40    2.40
 -20   5   5   21.30    2.60
 -20   5   5   15.30    4.40
 -20   5   5   18.40    2.60
  -5 -20   5   17.30    2.50
  -7 -20  -5    6.20    2.40
 -20   7   5    3.80    3.80
 -20   7   5    1.70    1.60
  -7 -20   5    2.20    1.60
 -20   7   5    3.60    1.20
  -9 -20  -5    3.10    2.10
  -9 -20  -5    4.10    2.40
 -20   9   5    6.40    1.40
 -20   9   5    4.60    1.50
 -20   9   5    1.00    3.90
  -9 -20   5    5.90    2.00
 -11 -20  -5    2.50    2.00
 -11 -20  -5    2.80    2.20
  11  20  -5    3.70    2.80
 -11 -20   5    3.70    2.10
 -20  11   5    1.80    4.10
 -20  11   5    2.60    1.30
 -13 -20  -5    3.80    2.20
  13  20  -5   10.00    3.10
 -13 -20  -5    3.60    2.30
 -13 -20   5    4.40    2.30
 -20  13   5    4.40    4.30
 -20  13   5    6.60    1.50
 -21 -12  -5    4.20    3.90
 -12  21  -5    6.90    1.90
 -21 -12   5    6.20    3.60
 -12  21   5   10.90    4.50
 -21 -10  -5   52.29    5.70
 -10  21  -5   54.49    6.10
 -21 -10   5   56.69    6.60
 -10  21   5   69.89    8.60
 -10  21   5   59.69    6.30
  -8  21  -5   30.90    3.60
 -21  -8  -5   22.10    3.30
  -8  21   5   21.60    3.50
 -21  -8   5   22.10    4.60
  -8  21   5   34.10    5.30
 -21  -8   5   30.10    3.80
  21   6  -5   22.20    2.70
  -6  21  -5   21.80    3.40
   6 -21  -5   26.20    3.40
 -21  -6  -5   24.20    3.00
 -21  -6   5   13.30    4.10
  -6  21   5   21.90    3.20
 -21  -6   5   13.80    2.80
  -6  21   5   19.00    4.80
   4 -21  -5   22.60    3.30
  -4  21  -5   21.80    3.10
  21   4  -5   24.30    2.50
 -21  -4  -5   22.00    2.80
 -21  -4   5   15.80    2.80
  -4  21   5   14.40    3.00
 -21  -4   5   13.80    4.00
  -4  21   5   18.60    4.80
   2 -21  -5   11.30    2.70
 -21  -2  -5   13.90    2.20
  -2  21  -5   13.70    2.70
   2 -21  -5   18.00    2.40
  21   2  -5   15.00    1.60
  -2  21   5   11.70    3.00
 -21  -2   5    9.20    3.60
 -21  -2   5    8.40    2.20
  -2  21   5    8.80    4.30
   0 -21  -5    9.30    2.60
   0  21  -5    6.10    2.40
 -21   0  -5    7.50    1.90
 -21   0   5    9.70    2.10
   0 -21   5    9.90    1.60
   0 -21   5    2.40    2.90
   0  21   5    7.70    2.30
 -21   0   5    6.70    3.40
   2  21  -5   68.69    8.00
 -21   2  -5   86.19    7.50
  -2 -21  -5   90.09    8.10
 -21   2   5   65.79    9.00
 -21   2   5   75.79    8.60
  -2 -21   5   71.89    7.30
 -21   4  -5   46.50    5.10
 -21   4   5   47.20    7.20
 -21   4   5   53.29    5.30
  -4 -21   5   45.90    5.10
 -21   6  -5    4.20    1.40
  -6 -21  -5    6.70    2.50
 -21   6   5    7.10    1.40
 -21   6   5    5.50    4.00
 -21   6   5    5.10    1.80
  -6 -21   5    4.40    1.80
  -8 -21  -5    0.40    1.90
  -8 -21  -5    0.60    2.20
 -21   8   5   -0.90    3.80
 -21   8   5    1.10    1.50
 -21   8   5    1.90    1.10
  -8 -21   5    1.30    1.60
  10  21  -5   13.30    3.20
 -10 -21  -5    5.60    2.50
 -10 -21  -5    6.90    2.40
 -21  10   5    5.70    1.40
 -21  10   5   -1.30    4.00
 -10 -21   5    6.20    2.10
 -12 -21  -5   17.70    3.10
 -12 -21  -5   20.20    3.40
 -21  12   5   16.30    4.90
 -21  12   5   24.70    3.00
 -12 -21   5   22.40    3.40
 -22 -11  -5   13.20    2.50
 -22 -11   5   12.90    2.80
 -11  22   5   16.50    5.70
  -9  22  -5   55.69    5.50
 -22  -9  -5   46.20    5.40
  22   9  -5   39.60    4.50
 -22  -9   5   52.19    5.70
 -22  -9   5   39.90    6.20
   7 -22  -5    9.60    2.50
  -7  22  -5    7.60    2.30
  22   7  -5   10.00    1.60
 -22  -7  -5    7.10    2.10
 -22  -7   5    3.70    3.70
  -7  22   5    9.10    4.50
  -7  22   5    6.80    2.10
 -22  -7   5    5.60    2.20
  -5  22  -5    8.30    2.40
  22   5  -5   12.70    1.60
   5 -22  -5   13.90    2.80
 -22  -5  -5    6.70    2.20
 -22  -5   5    8.60    2.20
 -22  -5   5    8.30    3.60
  -5  22   5   13.50    4.40
  -5  22   5   14.00    2.60
 -22  -3  -5   20.40    2.80
   3 -22  -5   25.90    3.40
  -3  22  -5   21.60    3.10
 -22  -3   5   15.00    2.70
  -3  22   5   11.70    2.80
  -3  22   5   15.60    4.70
 -22  -3   5   12.70    4.00
   1 -22  -5    5.90    2.40
 -22  -1  -5    5.50    1.80
  -1  22  -5    2.30    2.00
 -22  -1   5    2.60    3.30
  -1  22   5    3.10    2.10
 -22  -1   5    3.20    1.70
  -1  22   5   12.30    4.70
  -1 -22  -5    7.10    2.60
 -22   1  -5    6.50    2.40
   1  22  -5    5.40    2.30
 -22   1   5    5.40    3.50
 -22   1   5    5.20    1.90
  -1 -22   5    6.60    1.50
 -22   3  -5   74.29    6.50
  -3 -22   5   57.29    6.30
 -22   3   5   61.49    8.30
 -22   3   5   64.29    6.60
  -5 -22  -5   13.10    2.90
  -5 -22  -5   12.60    2.40
 -22   5  -5    9.40    1.80
 -22   5   5   11.00    2.10
  -5 -22   5    7.80    3.00
 -22   5   5    7.20    4.10
  -7 -22  -5    3.30    2.00
  -7 -22  -5    2.90    2.30
  -7 -22   5    1.30    1.50
 -22   7   5    3.30    1.20
 -22   7   5    0.80    1.50
 -22   7   5    2.60    4.00
  -9 -22  -5    4.00    2.50
  -9 -22  -5    1.00    2.10
  -9 -22   5    4.20    1.90
 -22   9   5    4.20    4.10
 -22   9   5    4.40    1.50
 -22   9   5    6.10    1.30
 -11 -22  -5   56.99    6.30
 -11 -22  -5   43.20    6.10
 -22  11   5   55.89    5.30
 -11 -22   5   50.79    6.00
   8 -23  -5    5.80    1.40
 -23  -8   5    6.80    2.80
 -23  -8   5   10.90    5.00
  -6  23  -5   16.70    2.80
   6 -23  -5   18.80    3.10
 -23  -6  -5   12.60    2.50
  -6  23   5   16.30    4.70
 -23  -6   5    9.00    3.90
 -23  -6   5   10.60    2.60
  -6  23   5   16.60    4.40
  -4  23  -5   14.60    2.80
   4 -23  -5   17.00    3.20
 -23  -4  -5   13.70    2.60
 -23  -4   5   19.00    2.80
  -4  23   5   24.40    5.00
 -23  -4   5   11.90    3.80
  -4  23   5   16.90    3.00
   2 -23  -5   35.70    4.00
  -2  23  -5   28.10    4.20
 -23  -2  -5   25.30    3.60
   2 -23  -5   31.40    4.30
   2 -23  -5   36.10    4.00
 -23  -2   5   22.70    4.60
  -2  23   5   32.40    5.90
 -23  -2   5   33.40    4.20
   0 -23  -5   14.00    2.30
 -23   0  -5   13.20    2.30
   0  23  -5   10.70    2.70
   0 -23  -5   13.40    3.10
 -23   0   5   13.90    2.40
 -23   0   5   11.80    3.90
 -23   2  -5    6.10    1.80
  -2 -23  -5   10.80    2.90
 -23   2   5    7.90    3.80
 -23   2   5    7.70    2.10
  -2 -23   5   10.30    1.80
 -23   4  -5   15.20    2.30
  -4 -23  -5   24.00    3.60
  -4 -23  -5   24.60    3.00
 -23   4   5   17.90    2.60
 -23   4   5   12.70    4.30
 -23   6  -5    0.50    1.20
  -6 -23  -5    0.70    1.90
  -6 -23  -5    1.80    2.50
 -23   6   5   -1.10    3.70
  -6 -23   5   -1.70    1.40
  -8 -23  -5    1.20    2.40
  -8 -23  -5   -1.00    2.10
 -23   8   5    1.10    4.00
  -8 -23   5    0.30    1.50
 -23   8   5    0.40    1.30
 -23   8   5    0.50    1.10
 -24  -5  -5    0.00    1.70
   5 -24  -5    2.50    2.30
 -24  -5   5    0.80    3.30
 -24  -5   5    0.20    1.80
  -5  24   5    2.10    2.90
  -5  24   5   -0.30    4.30
 -24  -3  -5   10.10    2.30
   3 -24  -5   12.50    3.00
 -24  -3   5   14.10    2.30
  -1  24  -5   42.00    5.30
 -24  -1  -5   46.50    4.70
 -24  -1   5   36.70    4.70
 -24  -1   5   28.40    5.40
  -1 -24  -5    2.00    2.50
 -24   1  -5    3.50    1.60
  -1 -24   5    2.40    1.30
 -24   1   5    5.00    1.80
 -24   1   5    2.70    3.50
  -3 -24  -5    2.80    2.60
  -3 -24  -5    2.30    1.90
 -24   3  -5    1.30    1.50
 -24   3   5    3.30    1.60
  -3 -24   5    3.60    1.50
 -24   3   5   -1.50    3.40
  -5 -24  -5    2.40    2.00
 -24   5  -5    2.40    1.30
  -5 -24  -5    5.80    2.60
  -5 -24   5    2.30    1.50
 -24   5   5    0.60    1.50
   0   0  -6 1001.70   81.09
   0   0  -6  821.22   81.19
   0   0   6  983.50   81.09
   0   0   6  900.11   81.09
   1  -1  -6  269.97   23.90
  -1   1  -6  272.67   23.90
  -1  -1  -6  266.67   24.00
  -1  -1  -6  284.37   23.90
   1  -1  -6  273.87   24.00
   1   1  -6  270.67   23.90
   1  -1  -6  279.07   24.00
  -1  -1  -6  255.97   23.90
  -1  -1   6  286.57   24.00
  -1  -1   6  262.57   23.90
  -1   1   6  263.87   23.90
   1  -1   6  250.07   23.90
   1   1   6  290.77   23.90
  -1   1   6  283.57   24.00
  -1   1   6  250.37   24.20
  -2   0  -6  128.89   12.40
   0   2  -6  130.49   12.40
   0  -2  -6  128.79   12.40
  -2   0  -6  130.69   12.50
   0  -2  -6  125.09   12.50
   2   0  -6  130.99   12.40
   0  -2   6  155.48   12.40
   2   0   6  144.89   12.40
   0   2   6  143.49   12.40
  -2   0   6  148.39   12.40
  -2   0   6  156.78   12.50
   2  -2  -6   72.99    6.10
   2  -2  -6   63.39    6.50
   2   2  -6   66.19    6.10
  -2   2  -6   67.79    6.10
  -2  -2  -6   65.59    6.10
  -2  -2  -6   65.29    6.20
  -2   2  -6   54.79    6.80
   2  -2  -6   70.39    6.20
  -2   2   6   67.79    6.10
  -2  -2   6   59.79    6.00
   2   2   6   60.29    6.00
  -2  -2   6   64.49    6.40
   2  -2   6   64.59    6.40
  -2  -2   6   62.89    6.10
  -2   2   6   70.39    6.50
  -2   2   6   61.89    6.10
  -1   3  -6   51.29    6.30
  -3  -1  -6   54.29    5.70
   1  -3  -6   60.59    5.70
  -1   3  -6   58.59    5.50
   1  -3  -6   63.39    5.50
   1  -3  -6   58.29    6.00
   3   1  -6   52.79    5.60
   3   1  -6   61.89    5.50
  -3  -1  -6   60.09    5.50
   1  -3   6   62.09    5.60
  -3  -1   6   59.79    5.60
   3   1   6   54.79    5.60
   1  -3   6   57.19    5.40
  -1   3   6   57.79    5.50
  -3  -1   6   56.09    5.50
  -3  -1   6   60.89    5.90
  -1   3   6   61.09    6.00
  -3   1  -6   58.59    5.90
   3  -1  -6   56.39    5.50
   3  -1  -6   54.99    5.40
  -1  -3  -6   55.29    5.60
   3  -1  -6   57.89    6.00
  -1  -3  -6   53.19    5.80
  -3   1  -6   56.89    5.50
  -1  -3  -6   61.59    5.40
   1   3  -6   55.89    5.40
   1   3  -6   51.29    5.50
   1   3   6   56.49    5.40
  -1  -3   6   63.39    5.60
   1   3   6   62.39    5.90
   3  -1   6   55.09    5.30
  -1  -3   6   61.39    5.70
  -3   1   6   60.19    5.50
  -1  -3   6   59.99    5.40
  -3   1   6   48.60    5.40
  -3   1   6   60.69    6.00
  -3   3  -6  110.69    9.40
   3   3  -6   95.89    9.40
  -3  -3  -6  104.09    9.50
   3  -3  -6  112.49    9.50
   3   3  -6  105.89    9.40
   3  -3  -6  110.19    9.50
   3  -3  -6  100.19    9.80
  -3   3  -6  103.39    9.60
  -3   3   6  109.09    9.50
   3   3   6   96.79    9.40
  -3  -3   6  111.79    9.80
  -3  -3   6   90.49    9.40
  -3  -3   6  112.69    9.50
   3   3   6  102.29    9.50
   3  -3   6   98.29    9.30
  -3   3   6  103.89    9.80
  -3   3   6  100.79    9.40
   2  -4  -6    0.10    0.80
   4   2  -6   -0.10    0.80
   2  -4  -6   -0.10    1.70
   2  -4  -6    0.80    1.20
  -4  -2  -6    0.40    0.80
   4   2  -6   -0.30    1.00
  -2   4  -6    1.20    1.10
  -4  -2  -6    0.80    1.10
   2  -4   6   -0.50    0.90
  -4  -2   6   -0.10    1.10
  -2   4   6   -0.10    0.80
  -4  -2   6   -0.10    0.70
  -4  -2   6   -0.30    1.80
   4   2   6   -0.40    0.70
  -2   4   6   -1.70    1.80
  -4   0  -6   19.60    2.40
   4   0  -6   18.10    2.30
   0  -4  -6   16.30    2.60
   0  -4  -6   17.90    2.40
   0   4  -6   15.70    2.30
   0   4  -6   20.30    2.50
   4   0  -6   17.80    2.30
  -4   0  -6   21.00    2.30
   0   4   6   21.90    2.40
   0   4   6   23.80    3.40
  -4   0   6   24.40    2.70
  -4   0   6   21.00    2.40
  -4   0   6   22.40    2.80
   0  -4   6   22.70    2.30
   4   0   6   21.20    2.20
   4  -2  -6  226.58   18.30
   2   4  -6  182.08   17.80
   4  -2  -6  221.88   17.90
   2   4  -6  204.38   17.90
  -2  -4  -6  196.38   18.10
  -2  -4  -6  212.38   17.90
  -2  -4  -6  202.88   17.90
   4  -2  -6  209.48   17.90
  -4   2  -6  216.38   17.80
  -4   2   6  206.28   18.10
   4  -2   6  177.58   17.80
  -4   2   6  184.78   17.90
  -4   2   6  217.38   17.90
  -2  -4   6  180.48   17.80
   2   4   6  187.18   18.00
   4  -4  -6  311.37   28.80
  -4  -4  -6  310.77   28.70
   4  -4  -6  350.16   28.60
  -4   4  -6  349.96   28.60
   4  -4  -6  314.57   28.60
  -4   4  -6  322.47   28.60
  -4  -4  -6  358.76   28.60
   4   4  -6  331.17   28.60
   4   4  -6  300.67   28.60
  -4   4   6  350.96   28.90
  -4   4   6  317.07   28.60
  -4   4   6  290.77   28.60
   4   4   6  288.27   28.60
   4   4   6  306.37   28.60
  -4  -4   6  341.77   28.60
  -4  -4   6  350.66   28.80
  -3   5  -6    3.50    0.90
   5   3  -6    4.00    1.00
   3  -5  -6    5.20    1.10
   3  -5  -6    3.80    1.30
   3  -5  -6    3.30    2.00
   5   3  -6    4.60    1.30
  -3   5  -6    5.10    1.20
  -5  -3  -6    3.40    1.00
  -3   5   6    3.80    1.10
  -5  -3   6    4.30    1.00
  -5  -3   6    2.00    2.10
  -3   5   6    5.30    2.20
   5   3   6    3.00    0.90
  -5  -1  -6   33.30    3.50
   5   1  -6   29.90    3.40
   1  -5  -6   35.00    4.10
   1  -5  -6   36.70    3.50
  -1   5  -6   32.70    3.50
   5   1  -6   35.00    3.20
  -1   5   6   29.30    4.20
  -5  -1   6   28.20    3.50
   1  -5   6   26.80    3.60
  -5  -1   6   25.20    4.20
   5   1   6   25.80    3.10
  -5   1  -6   75.59    6.30
  -1  -5  -6   73.49    6.90
   5  -1  -6   69.09    6.40
  -1  -5  -6   72.39    6.50
  -5   1  -6   67.99    6.50
   5  -1  -6   71.19    6.40
   1   5  -6   73.09    6.40
   1   5  -6   72.49    6.40
   1   5   6   63.89    6.80
   1   5   6   63.99    6.40
  -5   1   6   59.09    6.30
  -1  -5   6   62.89    6.40
  -5   1   6   61.89    6.40
   3   5  -6  429.46   41.10
   5  -3  -6  449.66   41.10
   5  -3  -6  495.15   41.10
   5  -3  -6  430.86   41.30
  -3  -5  -6  500.75   41.20
   3   5  -6  454.35   41.10
  -5   3  -6  469.05   41.10
  -3  -5  -6  449.86   41.30
  -5   3   6  501.25   41.10
  -5   3   6  455.65   41.20
  -5   3   6  515.25   41.40
  -3  -5   6  489.05   41.10
  -3  -5   6  525.25   41.30
   3   5   6  467.95   41.20
   5  -3   6  453.65   41.10
   3   5   6  409.86   41.10
  -5   5  -6   74.59    6.50
   5  -5  -6   62.59    7.20
  -5  -5  -6   75.19    6.60
  -5   5  -6   66.19    6.60
   5  -5  -6   68.69    6.60
   5   5  -6   63.89    6.60
   5  -5  -6   68.39    6.70
   5   5  -6   64.29    6.60
  -5  -5  -6   67.69    7.10
   5   5   6   79.19    6.60
   5   5   6   85.49    7.00
   4  -6  -6   15.90    2.60
   4  -6  -6   17.20    2.00
   6   4  -6   11.90    1.90
   6   4  -6   12.20    1.70
  -4   6  -6   14.80    1.90
  -4   6  -6   16.70    1.90
  -6  -4  -6   16.00    2.00
   4  -6  -6   16.10    1.90
  -6  -4   6   10.70    2.80
  -4   6   6   14.50    2.80
   6   4   6   11.80    1.70
  -6  -4   6   10.10    1.90
  -4   6   6   12.70    1.90
  -2   6  -6  115.89   10.90
   6   2  -6  116.89   11.00
  -6  -2  -6  124.99   11.00
   6   2  -6  117.09   11.00
   2  -6  -6  121.99   11.10
   2  -6  -6  106.89   11.00
  -2   6   6  122.09   11.10
   6   2   6  129.29   10.90
   2  -6   6  131.49   11.00
  -6  -2   6  131.99   11.00
  -6   0  -6   11.00    1.90
   0   6  -6   12.50    1.90
  -6   0  -6   13.90    1.70
   0  -6  -6   14.10    1.90
   0   6  -6   13.10    1.80
   6   0  -6   10.20    1.80
   6   0  -6    9.90    1.70
   0  -6  -6   10.50    2.80
   0  -6  -6   10.50    1.70
   0   6   6   17.30    2.10
  -6   0   6   15.20    1.90
   6   0   6   16.50    1.70
  -6   0   6   19.70    2.80
  -6   0   6   17.60    2.00
   0  -6   6   18.10    2.20
  -2  -6  -6  103.49   10.10
   6  -2  -6  108.59    9.70
  -6   2  -6   96.59    9.70
   6  -2  -6   99.69    9.70
   2   6  -6   97.49    9.60
  -6   2  -6  101.99    9.50
  -2  -6  -6  103.19    9.80
   6  -2   6  110.69    9.50
  -6   2   6  117.89    9.70
   2   6   6  104.79    9.70
  -6   2   6  110.59    9.70
   2   6   6  112.39   10.00
  -2  -6   6  112.69    9.70
  -4  -6  -6  124.29   11.10
   6  -4  -6  113.79   11.60
   6  -4  -6  131.89   11.20
  -4  -6  -6  131.19   11.70
   6  -4  -6  131.39   11.20
   4   6  -6  111.79   11.10
  -6   4  -6  126.49   11.00
   4   6  -6  115.19   11.10
  -6   4   6  121.99   11.20
  -4  -6   6  122.49   11.20
  -6   4   6  137.99   11.70
   4   6   6  112.79   11.40
  -6   4   6  123.69   11.10
  -6   6  -6   19.30    2.20
  -6   6  -6   20.20    2.30
   6  -6  -6   15.60    3.00
   6   6  -6   14.70    2.20
  -6  -6  -6   19.70    2.40
   6   6  -6   18.20    2.40
   6  -6  -6   22.70    2.40
   6  -6  -6   20.60    2.50
  -6  -6  -6   17.60    3.00
  -6   6   6   18.60    2.40
  -6   6   6   25.60    3.50
   6   6   6   17.00    2.30
  -6  -6   6   16.10    2.40
  -5   7  -6   18.20    2.30
   5  -7  -6   19.70    2.40
   5  -7  -6   16.50    3.00
  -7  -5  -6   21.70    2.40
   7   5  -6   19.00    2.50
   5  -7  -6   19.70    2.60
   7   5  -6   22.00    2.50
  -7  -5  -6   17.90    3.00
  -5   7  -6   17.90    2.30
  -5   7   6   16.70    2.40
   7   5   6   20.90    2.40
  -7  -5   6   21.20    2.50
  -5   7   6   23.90    3.40
  -7  -3  -6  136.59   10.80
   3  -7  -6  117.29   10.90
  -3   7  -6  124.39   10.80
  -3   7  -6  110.89   10.80
   3  -7  -6  130.39   10.90
   7   3  -6  129.89   10.90
   3  -7  -6  116.79   11.30
   7   3  -6  117.19   10.90
  -3   7   6  124.99   11.40
  -7  -3   6  133.39   11.50
   7   3   6  105.09   10.70
  -7  -3   6  111.39   10.80
  -7  -3   6  130.19   11.00
   3  -7   6  105.49   10.70
  -3   7   6  107.69   10.90
   1  -7  -6  222.38   19.50
   7   1  -6  222.08   19.50
   1  -7  -6  212.18   19.80
  -1   7  -6  200.28   19.40
  -1   7  -6  213.88   19.40
   7   1  -6  210.28   19.50
   1  -7  -6  226.28   19.50
  -7  -1  -6  229.68   19.40
  -7  -1   6  198.08   19.40
  -7  -1   6  238.68   19.50
  -1   7   6  208.38   19.50
  -7  -1   6  242.78   19.90
  -1   7   6  229.28   19.80
   7  -1  -6    7.30    1.60
   7  -1  -6    7.60    1.30
  -1  -7  -6    7.00    2.30
  -1  -7  -6    5.50    1.30
   1   7  -6    7.60    1.40
   1   7  -6    6.40    1.30
  -7   1  -6    6.20    1.40
  -1  -7  -6    7.60    1.60
  -7   1   6    6.50    1.20
   7  -1   6    5.40    1.00
  -7   1   6    6.60    1.50
   1   7   6    7.90    1.40
   1   7   6    7.60    2.30
  -7   1   6    6.30    2.50
  -1  -7   6    8.30    1.50
   7  -3  -6    1.80    0.90
  -3  -7  -6    1.80    1.00
  -3  -7  -6    1.70    2.30
  -7   3  -6    0.50    1.10
   3   7  -6    1.40    1.20
  -7   3  -6    1.90    0.80
   3   7  -6    2.00    1.00
   7  -3  -6    1.80    1.20
   7  -3  -6    2.10    2.20
  -7   3   6    2.10    1.10
   3   7   6    2.60    1.00
  -7   3   6    2.30    1.00
  -7   3   6    4.90    2.50
  -3  -7   6    2.60    1.20
   3   7   6    3.70    2.30
  -5  -7  -6   33.70    4.90
   5   7  -6   28.30    3.80
   7  -5  -6   33.00    3.60
   7  -5  -6   27.40    3.70
   5   7  -6   29.60    3.60
  -5  -7  -6   33.60    3.60
   7  -5  -6   30.10    4.80
  -7   5   6   42.00    5.20
  -7   5   6   37.70    3.70
   5   7   6   40.30    4.90
   5   7   6   33.00    3.60
  -7   5   6   40.80    3.80
  -5  -7   6   42.70    4.00
  -7   7  -6   50.69    4.80
  -7  -7  -6   56.39    5.00
   7  -7  -6   47.10    6.00
   7   7  -6   54.79    5.10
  -7   7  -6   47.00    5.00
  -7  -7  -6   51.69    6.10
   7  -7  -6   52.89    5.10
   7  -7  -6   54.29    5.10
   7   7   6   44.90    4.90
  -7  -7   6   53.29    5.40
  -7   7   6   53.29    6.40
  -7   7   6   44.30    5.00
  -6   8  -6    3.30    1.10
   8   6  -6    3.60    1.40
   6  -8  -6    3.90    2.30
   6  -8  -6    2.40    1.20
  -8  -6  -6    3.50    1.10
   8   6  -6    3.50    1.20
  -6   8  -6    3.20    1.00
   6  -8  -6    3.00    1.30
  -8  -6  -6    2.30    2.60
  -6   8   6    7.20    2.80
   8   6   6    2.20    1.00
  -6   8   6    1.80    1.20
  -8  -6   6    1.30    1.70
   4  -8  -6   21.20    2.40
   8   4  -6   19.70    2.40
  -4   8  -6   17.00    2.20
   8   4  -6   18.10    2.30
  -4   8  -6   18.50    2.30
  -8  -4  -6   16.70    2.10
   4  -8  -6   15.00    2.20
   4  -8  -6   17.90    3.00
  -4   8   6   21.10    2.70
   8   4   6   20.80    2.30
   2  -8  -6  323.77   28.80
   8   2  -6  323.17   28.50
  -2   8  -6  319.87   28.40
   2  -8  -6  339.67   28.50
   8   2  -6  333.57   28.50
  -8  -2  -6  349.57   28.50
  -2   8  -6  295.17   28.50
   2  -8  -6  305.97   28.50
   8   2   6  291.17   28.40
  -2   8   6  338.77   28.80
  -8  -2   6  291.37   28.40
  -8  -2   6  358.06   28.50
  -8  -2   6  361.16   28.90
  -2   8   6  290.47   28.50
   8   0  -6   42.20    4.10
  -8   0  -6   44.00    3.80
   8   0  -6   40.30    3.90
   0  -8  -6   38.60    4.20
   0  -8  -6   38.70    5.10
   0   8  -6   39.10    3.90
   0  -8  -6   40.20    4.00
   0   8  -6   35.50    4.00
  -8   0   6   40.00    5.30
   0   8   6   35.20    5.00
   0   8   6   31.10    4.30
  -8   0   6   41.90    4.20
   0  -8   6   37.00    4.00
   8   0   6   34.40    3.70
  -8   0   6   35.10    3.80
  -2  -8  -6    1.60    1.10
  -8   2  -6    2.00    0.80
   2   8  -6    1.10    1.10
  -2  -8  -6    2.30    2.50
   8  -2  -6    1.70    0.90
  -8   2  -6    1.50    1.20
   8  -2  -6    1.30    1.20
   2   8  -6    0.90    1.10
   8  -2   6    1.80    0.70
  -8   2   6    1.30    0.90
  -2  -8   6    1.50    1.10
   2   8   6    0.20    1.00
  -8   2   6    2.40    1.20
   2   8   6    2.40    2.20
  -8   2   6    1.10    2.40
  -8   4  -6   64.29    6.50
  -4  -8  -6   72.49    6.80
   8  -4  -6   70.19    6.70
   4   8  -6   66.39    6.80
  -4  -8  -6   76.89    7.70
   8  -4  -6   80.09    6.80
  -8   4  -6   66.39    6.70
   8  -4  -6   71.39    7.60
   4   8  -6   70.59    6.70
  -8   4   6   81.49    7.80
   4   8   6   72.09    7.40
  -8   4   6   70.19    6.70
   4   8   6   65.89    6.80
  -4  -8   6   76.99    6.90
  -8   4   6   74.49    6.80
   8  -6  -6  130.99   11.10
  -6  -8  -6  119.69   11.80
   8  -6  -6  131.49   11.10
   6   8  -6  109.79   11.10
  -8   6  -6  104.39   11.10
  -8   6  -6  129.79   11.00
   8  -6  -6  120.39   11.80
   6   8  -6  124.39   11.20
  -6  -8  -6  128.99   11.20
  -8   6   6  121.69   11.10
  -8   6   6  115.09   11.10
  -6  -8   6  127.39   11.20
  -8   6   6  122.79   11.90
  -8  -8  -6   20.40    3.50
   8   8  -6   17.70    2.50
  -8  -8  -6   22.20    2.70
  -8   8  -6   24.10    2.40
  -8   8  -6   22.20    2.50
   8  -8  -6   21.20    2.80
   8  -8  -6   20.10    3.60
   8  -8  -6   21.50    2.50
  -8   8   6   19.60    2.60
  -8   8   6   22.30    3.90
   8   8   6   16.10    2.30
  -8  -8   6   21.10    2.80
  -7   9  -6  284.67   22.80
   7  -9  -6  273.87   22.80
  -9  -7  -6  250.77   22.80
   7  -9  -6  235.28   23.30
   9   7  -6  291.27   23.00
  -7   9  -6  225.18   22.70
   9   7  -6  224.28   22.90
  -7   9   6  278.97   23.50
  -7   9   6  260.37   23.00
   5  -9  -6   29.00    3.60
   5  -9  -6   29.00    3.40
   9   5  -6   30.90    3.40
   5  -9  -6   23.80    3.90
  -9  -5  -6   28.30    3.30
  -5   9  -6   29.90    3.20
  -5   9   6   32.10    3.60
   9   5   6   33.20    3.20
  -5   9   6   40.80    5.20
   3  -9  -6   98.49    9.90
   9   3  -6  104.69    9.10
   9   3  -6   95.09    9.10
   3  -9  -6  103.39    9.10
   3  -9  -6  102.09    9.20
  -9  -3  -6  101.09    8.90
  -3   9  -6   82.59    9.60
  -3   9  -6   99.79    9.00
  -3   9   6   95.69    9.20
  -9  -3   6  108.59    9.30
  -9  -3   6  115.89   10.00
   3  -9   6   94.09    9.00
   9   3   6   85.99    8.90
  -9  -3   6   96.59    9.00
  -9  -1  -6   90.79    7.90
   1  -9  -6   83.89    8.10
   1  -9  -6   98.39    8.30
  -1   9  -6   82.79    8.00
   9   1  -6   89.19    8.00
   1  -9  -6   87.59    8.90
   9   1  -6   84.49    8.10
  -1   9  -6   81.19    8.00
  -9  -1   6   96.69    8.30
  -9  -1   6  102.29    9.10
  -1   9   6   93.59    8.90
   1  -9   6   84.09    8.00
  -9  -1   6   80.59    8.00
   9   1   6   76.69    7.80
   1   9  -6    9.80    1.60
   9  -1  -6   14.10    2.00
  -1  -9  -6   13.10    1.90
  -1  -9  -6   12.40    3.00
   9  -1  -6   10.30    1.60
  -9   1  -6   11.20    1.50
   1   9  -6   10.50    1.70
  -1  -9  -6   10.60    2.00
  -1  -9   6   12.50    1.80
  -9   1   6   13.40    3.00
   9  -1   6   12.30    1.60
  -9   1   6   11.20    1.60
   1   9   6   12.70    2.80
  -9   1   6   12.30    1.90
   1   9   6   12.40    1.90
  -3  -9  -6   10.70    1.90
   3   9  -6   10.70    1.90
   9  -3  -6   10.40    1.70
  -9   3  -6   12.60    2.00
  -3  -9  -6    7.90    2.90
   9  -3  -6   14.60    2.00
  -9   3  -6   13.40    1.60
  -9   3   6   16.20    1.90
   3   9   6   18.90    2.90
  -9   3   6   20.90    3.30
   3   9   6   13.40    2.00
  -9   5  -6  261.47   22.10
  -5  -9  -6  260.37   22.30
   5   9  -6  251.47   22.30
  -9   5  -6  227.88   22.20
  -5  -9  -6  258.57   22.80
   9  -5  -6  271.47   22.30
   5   9  -6  233.18   22.20
   9  -5  -6  252.77   22.80
   9  -5  -6  276.47   22.20
  -9   5   6  242.88   22.20
   5   9   6  222.38   22.50
  -9   5   6  258.47   22.80
  -5  -9   6  246.38   22.30
   9  -7  -6  206.28   20.60
  -9   7  -6  205.08   20.00
   7   9  -6  205.68   20.10
   7   9  -6  247.38   20.20
  -7  -9  -6  207.08   20.60
  -7  -9  -6  242.08   20.20
   9  -7  -6  243.58   20.20
  -9   7  -6  222.48   20.00
   9  -7  -6  232.68   20.10
  -9   7   6  246.78   20.20
   7   9   6  227.78   20.20
   9   9  -6    3.50    1.60
   9  -9  -6    5.30    1.50
  -9  -9  -6    4.60    1.40
  -9   9  -6    5.20    1.30
  -9   9  -6    4.70    1.10
   9   9  -6    7.60    1.60
   9  -9  -6    7.00    1.50
  -9  -9  -6    7.00    2.90
  -9   9   6    6.00    3.60
  -9   9   6    5.50    1.50
  -9  -9   6    6.90    1.90
   8 -10  -6  192.68   15.60
   8 -10  -6  179.28   15.50
 -10  -8  -6  176.18   15.50
  -8  10  -6  152.48   15.40
  -8  10  -6  167.88   15.40
  -8  10   6  159.68   15.60
 -10  -8   6  185.48   15.80
  -8  10   6  177.28   16.40
  -6  10  -6  268.07   23.30
  -6  10  -6  233.38   23.20
   6 -10  -6  272.87   23.30
 -10  -6  -6  269.97   23.30
   6 -10  -6  237.38   23.80
  10   6  -6  293.87   23.40
  -6  10   6  278.87   23.90
  -6  10   6  243.28   23.50
 -10  -6   6  273.37   23.50
 -10  -4  -6    0.20    0.90
  10   4  -6    0.20    1.30
   4 -10  -6   -0.70    1.20
  -4  10  -6    0.20    1.10
   4 -10  -6    0.60    1.20
  -4  10  -6   -0.30    0.90
  10   4  -6    1.20    1.00
   4 -10  -6    1.00    2.40
  -4  10   6    1.80    2.60
  -4  10   6    0.50    1.30
  10   4   6    0.40    0.80
 -10  -4   6    0.30    2.80
   4 -10   6    1.30    1.00
 -10  -4   6    1.50    1.50
   2 -10  -6    5.30    2.80
   2 -10  -6    4.00    1.40
   2 -10  -6    4.40    1.60
 -10  -2   6    4.70    1.70
  -2  10   6   10.70    3.00
 -10  -2   6   10.50    2.90
 -10  -2   6    6.60    1.20
  -2  10   6    6.90    1.70
   2 -10   6    5.70    1.30
  10   2   6    6.90    1.10
  10   0  -6    2.60    1.00
   0 -10  -6    3.00    1.20
   0 -10  -6    4.40    1.50
   0  10  -6    1.20    1.10
 -10   0  -6    3.10    0.90
   0  10  -6    2.00    1.00
  10   0  -6    1.70    1.30
   0 -10  -6    4.30    2.70
   0  10   6    1.60    1.20
 -10   0   6    0.10    2.70
   0 -10   6    1.70    1.10
   0  10   6    2.50    2.60
  10   0   6    1.90    0.70
 -10   0   6    1.20    0.90
 -10   0   6    0.90    1.40
   2  10  -6   13.50    2.10
  -2 -10  -6   15.00    2.20
  10  -2  -6   15.80    2.20
  10  -2  -6   18.90    2.30
  -2 -10  -6   17.20    3.50
   2  10  -6   17.10    2.20
 -10   2  -6   14.90    2.10
   2  10   6   22.70    2.70
  -2 -10   6   22.60    2.80
   2  10   6   23.90    3.40
 -10   2   6   20.30    2.40
 -10   4  -6   97.49    9.90
  -4 -10  -6  104.99   10.00
  10  -4  -6  117.59    9.90
  10  -4  -6  113.19    9.90
 -10   4  -6  110.49    9.70
   4  10  -6  106.29   10.00
  -4 -10  -6  114.49   11.00
  -4 -10   6  110.09   10.00
 -10   4   6   96.99    9.90
   4  10   6   96.39   10.00
 -10   4   6  118.99   10.00
   4  10   6  101.19   10.50
 -10   4   6  128.19   11.10
  -6 -10  -6  228.08   22.20
  10  -6  -6  228.48   22.10
  10  -6  -6  251.07   21.60
   6  10  -6  262.07   21.70
 -10   6  -6  241.38   21.40
  -6 -10  -6  254.57   21.70
  10  -6  -6  245.18   21.50
   6  10  -6  225.18   21.60
 -10   6  -6  219.08   21.50
  -6 -10   6  269.47   21.70
 -10   6   6  259.27   21.60
 -10   6   6  232.68   21.60
   8  10  -6   28.20    3.40
 -10   8  -6   25.90    2.80
 -10   8  -6   24.30    3.10
  -8 -10  -6   20.60    3.90
  10  -8  -6   29.20    3.20
  -8 -10  -6   24.10    3.20
  10  -8  -6   26.60    3.30
 -10   8   6   22.40    3.10
 -10   8   6   27.30    3.30
   8  10   6   24.00    3.00
  -8 -10   6   26.20    3.20
  10  10  -6    1.10    1.40
 -10 -10  -6    1.60    1.20
  10 -10  -6    5.30    1.40
  10  10  -6    1.80    1.50
  10 -10  -6    3.20    1.40
 -10 -10  -6   -1.10    2.70
 -10  10  -6    1.00    0.90
 -10 -10   6    0.90    1.70
 -10  10   6    2.90    3.30
 -10  10   6    0.90    1.20
   9 -11  -6   20.60    2.50
 -11  -9  -6   10.50    3.20
  -9  11  -6   15.50    2.00
 -11  -9  -6   14.60    2.10
   9 -11  -6   20.80    2.20
  11   9  -6   18.70    2.50
  -9  11   6   15.20    2.40
 -11  -9   6   17.20    2.70
  -9  11   6   17.00    3.80
   7 -11  -6  186.28   17.00
  -7  11  -6  180.08   16.90
   7 -11  -6  215.28   17.20
  -7  11  -6  186.88   17.00
  -7  11   6  207.88   17.30
  11   7   6  164.98   16.90
 -11  -7   6  198.48   17.20
  -7  11   6  193.28   17.80
   5 -11  -6   63.29    6.40
  -5  11  -6   68.09    6.30
  11   5  -6   62.99    6.50
 -11  -5  -6   68.09    6.20
   5 -11  -6   69.99    6.50
  11   5  -6   70.49    6.40
   5 -11  -6   58.29    7.40
  -5  11  -6   60.99    6.20
 -11  -5   6   74.99    6.80
  11   5   6   60.49    6.10
  -5  11   6   66.79    6.70
 -11  -5   6   68.69    7.80
  -5  11   6   69.19    7.60
  11   3  -6    2.40    1.10
 -11  -3  -6    3.80    1.00
   3 -11  -6    2.30    1.40
   3 -11  -6    3.00    1.40
  11   3  -6    1.50    1.40
  -3  11  -6    3.00    1.10
   3 -11  -6    4.70    2.80
  -3  11  -6    2.70    1.30
  11   3   6    2.60    0.80
  -3  11   6    4.30    2.90
  -3  11   6    2.70    1.50
 -11  -3   6    1.50    1.60
 -11  -3   6    2.90    2.80
  -1  11  -6   15.00    2.00
  -1  11  -6   11.60    2.00
   1 -11  -6   10.60    3.30
  11   1  -6   12.80    2.20
 -11  -1  -6   15.60    1.80
  11   1  -6   14.30    2.00
 -11  -1   6   17.10    3.50
   1 -11   6   17.60    2.10
  -1  11   6   18.20    2.40
  -1  11   6   17.30    3.40
 -11  -1   6   15.50    1.90
  11   1   6   17.80    1.80
  11  -1  -6  148.89   12.80
 -11   1  -6  147.99   12.60
   1  11  -6  134.59   12.80
  11  -1  -6  147.89   12.70
  -1 -11  -6  138.09   13.70
  -1 -11  -6  145.19   12.90
   1  11  -6  128.99   12.70
  -1 -11   6  124.39   12.70
 -11   1   6  155.58   13.70
 -11   1   6  127.99   12.70
   1  11   6  158.48   13.50
   1  11   6  130.99   12.90
 -11   1   6  155.38   12.90
  -3 -11  -6   18.20    3.70
  11  -3  -6   15.00    2.30
 -11   3  -6   19.70    2.20
  11  -3  -6   18.10    2.40
  -3 -11  -6   19.30    2.50
   3  11  -6   17.00    2.40
   3  11  -6   17.40    2.40
 -11   3   6   18.60    2.50
 -11   3   6   22.60    3.80
  -3 -11   6   20.20    2.40
   3  11   6   17.10    2.50
 -11   3   6   15.20    2.20
   3  11   6   21.80    3.40
 -11   5  -6  124.29   11.90
   5  11  -6  114.99   12.10
  11  -5  -6  133.89   12.10
 -11   5  -6  119.49   12.00
   5  11  -6  130.49   12.20
  11  -5  -6  139.39   12.10
  -5 -11  -6  141.59   12.20
  -5 -11  -6  120.49   13.00
  -5 -11   6  150.98   12.20
   5  11   6  130.79   12.20
 -11   5   6  132.99   12.10
   5  11   6  145.99   12.80
 -11   5   6  154.38   12.20
  -7 -11  -6   56.49    7.50
  -7 -11  -6   62.09    6.20
  11  -7  -6   69.69    6.10
   7  11  -6   59.29    6.20
 -11   7  -6   61.49    6.00
  11  -7  -6   64.69    6.10
   7  11  -6   70.59    6.30
 -11   7  -6   68.79    5.80
   7  11   6   50.79    6.10
  -7 -11   6   60.69    6.30
 -11   7   6   67.19    6.20
 -11   7   6   51.39    6.00
 -11   7   6   65.89    8.10
  11  -9  -6   18.00    2.50
  -9 -11  -6   20.80    2.70
   9  11  -6   18.20    2.80
  -9 -11  -6   18.90    3.90
  11  -9  -6   22.70    2.50
 -11   9  -6   20.00    2.50
 -11   9  -6   19.90    2.40
   9  11  -6   23.00    2.80
 -11   9   6   19.50    2.60
 -11   9   6   28.40    4.30
  -9 -11   6   23.20    3.00
  11  11  -6    0.20    1.60
 -11  11  -6    1.10    0.90
 -11 -11  -6   -3.20    2.60
 -11 -11  -6    0.70    1.30
  11 -11  -6    1.10    1.30
  11  11  -6   -0.40    1.50
  11 -11  -6   -0.30    1.20
  11  11  -6   -0.30    1.60
 -11  11  -6    0.40    1.20
 -11  11   6    3.10    3.60
 -11  11   6    1.60    1.30
 -11 -11   6    3.00    1.90
  10 -12  -6   53.19    5.40
 -10  12  -6   51.39    5.00
  12  10  -6   46.20    5.50
 -12 -10  -6   47.00    5.10
  12  10  -6   59.89    5.50
 -10  12  -6   47.20    5.10
  10 -12  -6   49.60    5.00
 -10  12   6   48.30    5.30
 -10  12   6   59.09    7.30
  -8  12  -6   36.60    4.10
   8 -12  -6   38.60    4.30
   8 -12  -6   32.10    3.90
  -8  12  -6   34.60    3.80
  12   8  -6   40.10    4.20
 -12  -8  -6   29.00    4.00
  -8  12   6   46.20    4.30
   6 -12  -6   86.49    8.30
  -6  12  -6   83.29    8.10
  12   6  -6   98.99    8.40
 -12  -6  -6   81.59    8.20
  -6  12  -6   95.89    8.30
  -6  12   6   94.69    8.70
 -12  -6   6   99.59    8.80
  -6  12   6   87.39    9.50
  12   6   6   80.79    8.20
 -12  -4  -6    9.50    1.40
  12   4  -6    7.70    1.90
   4 -12  -6    5.40    3.10
  -4  12  -6   10.00    1.60
   4 -12  -6    8.10    1.80
  12   4  -6    9.50    1.60
   4 -12  -6    9.20    1.80
   4 -12   6   10.40    1.50
  -4  12   6    7.30    3.30
  12   4   6    8.40    1.30
 -12  -4   6    9.10    3.20
  -4  12   6    7.70    1.80
 -12  -4   6   11.90    2.30
  12   2  -6   20.80    2.80
 -12  -2  -6   20.40    2.50
   2 -12  -6   23.20    3.10
  12   2  -6   20.10    2.70
  -2  12  -6   21.90    2.90
   2 -12  -6   25.70    3.00
  -2  12  -6   23.20    2.60
   2 -12  -6   19.40    3.90
 -12  -2   6   29.50    3.10
   2 -12   6   19.90    2.80
  12   2   6   21.20    2.30
  -2  12   6   25.50    4.00
 -12  -2   6   19.10    3.70
 -12  -2   6   17.80    2.50
  -2  12   6   24.30    3.10
  12   0  -6  173.68   16.10
   0  12  -6  180.58   16.20
   0 -12  -6  181.58   17.00
   0 -12  -6  201.98   16.30
 -12   0  -6  174.78   15.90
   0  12  -6  164.78   16.00
  12   0  -6  183.78   16.10
   0 -12  -6  185.88   16.20
   0 -12   6  157.38   16.00
 -12   0   6  188.98   16.20
   0  12   6  189.78   16.80
 -12   0   6  197.88   16.90
   0  12   6  164.58   16.30
  12  -2  -6  148.59   14.10
 -12   2  -6  149.79   13.90
  -2 -12  -6  152.78   15.10
  -2 -12  -6  158.78   14.20
   2  12  -6  155.28   14.10
   2  12  -6  145.09   14.00
 -12   2   6  182.78   15.00
   2  12   6  154.78   14.30
   2  12   6  170.58   14.80
  -2 -12   6  164.38   14.00
 -12   2   6  142.59   13.90
 -12   4  -6   20.90    2.60
   4  12  -6   24.50    3.00
 -12   4  -6   20.70    2.40
  -4 -12  -6   20.10    2.70
   4  12  -6   18.00    2.60
  12  -4  -6   25.70    2.80
  -4 -12  -6   18.40    4.00
 -12   4   6   26.60    2.90
   4  12   6   20.30    3.70
  -4 -12   6   22.30    2.70
 -12   4   6   18.10    2.60
   4  12   6   20.90    2.80
 -12   4   6   22.40    4.10
   6  12  -6   36.90    4.40
  -6 -12  -6   40.40    5.30
 -12   6  -6   36.40    4.20
  -6 -12  -6   38.40    4.40
   6  12  -6   44.60    4.50
 -12   6  -6   41.70    3.90
  12  -6  -6   46.20    4.30
 -12   6   6   45.70    4.40
 -12   6   6   32.10    4.10
 -12   6   6   43.80    6.30
  -6 -12   6   38.80    4.60
   6  12   6   31.80    4.30
   8  12  -6   60.69    6.40
 -12   8  -6   64.29    6.60
  -8 -12  -6   55.79    6.10
 -12   8  -6   68.49    5.80
  -8 -12  -6   52.29    7.50
  12  -8  -6   68.69    6.00
   8  12  -6   68.39    6.30
 -12   8   6   53.29    6.00
 -12   8   6   60.09    6.00
  -8 -12   6   60.09    6.40
 -12   8   6   59.19    7.90
  12 -10  -6   16.70    2.10
  10  12  -6   10.80    2.30
 -10 -12  -6    8.60    3.50
  12 -10  -6   15.90    2.20
 -10 -12  -6   18.30    2.50
  12 -10  -6   15.10    4.20
  10  12  -6   15.50    2.50
  10  12  -6   15.60    2.70
 -12  10  -6   17.50    2.20
 -12  10   6   18.20    4.10
 -10 -12   6   15.60    2.60
 -12  10   6   16.40    2.30
 -12  12  -6   63.29    6.30
  12 -12  -6   62.39    6.50
  12 -12  -6   67.19    6.20
 -12  12   6   68.99    6.60
  11 -13  -6  241.48   20.60
 -11  13  -6  228.08   20.40
  11 -13  -6  223.58   20.30
 -13 -11  -6  216.78   20.60
 -11  13   6  223.18   20.60
 -11  13   6  232.18   22.20
 -13 -11   6  243.88   21.00
 -13  -9  -6    6.90    1.50
  13   9  -6    7.80    1.80
  13   9  -6    2.90    1.30
   9 -13  -6    8.80    1.40
   9 -13  -6    7.10    1.70
  -9  13  -6    4.90    1.30
  -9  13  -6    6.00    1.60
 -13  -9  -6    4.90    2.60
  13   9   6    6.60    1.40
  -9  13   6    5.10    1.80
 -13  -9   6   10.40    2.30
  -9  13   6    6.20    3.40
 -13  -7  -6    6.40    2.50
   7 -13  -6    8.60    1.90
   7 -13  -6    9.20    1.70
  13   7  -6   10.30    1.80
 -13  -7  -6    8.40    1.50
  -7  13  -6    7.30    1.60
  -7  13  -6    7.00    1.80
  -7  13   6    3.40    3.80
  13   5  -6    3.00    1.40
 -13  -5  -6    3.30    1.10
  -5  13  -6    4.30    1.30
   5 -13  -6    4.40    1.60
   5 -13  -6    5.80    1.60
  -5  13  -6    3.00    1.50
  13   5  -6    4.20    1.30
  -5  13  -6    4.80    1.30
 -13  -5   6    7.50    2.10
  -5  13   6    3.40    3.30
 -13  -5   6    4.00    3.10
  -5  13   6    3.80    1.70
   3 -13  -6   33.40    4.20
   3 -13  -6   36.30    4.20
  -3  13  -6   31.40    4.00
  -3  13  -6   40.90    4.00
 -13  -3  -6   35.20    3.60
  13   3  -6   32.40    4.30
  -3  13  -6   30.00    3.80
  13   3  -6   38.00    3.80
 -13  -3   6   43.40    4.60
  -3  13   6   41.60    5.00
  13   3   6   32.40    3.40
   3 -13   6   32.50    3.70
  -3  13   6   38.40    4.40
 -13  -3   6   39.80    5.90
   1 -13  -6   51.89    5.10
   1 -13  -6   45.10    6.80
   1 -13  -6   42.30    5.00
 -13  -1  -6   45.80    4.40
  -1  13  -6   43.00    5.10
  -1  13  -6   43.40    4.70
  -1  13  -6   46.40    4.80
 -13  -1   6   36.70    4.50
  13   1   6   46.30    4.20
 -13  -1   6   53.89    5.30
   1 -13   6   44.90    4.60
  -1  13   6   51.89    6.60
 -13  -1   6   51.09    6.50
  -1  13   6   45.90    5.10
 -13   1  -6  162.68   13.70
  13  -1  -6  168.38   13.90
   1  13  -6  151.58   13.80
   1  13  -6  158.18   14.00
   1  13  -6  160.28   14.20
  -1 -13  -6  154.08   15.00
  -1 -13  -6  162.98   14.00
   1  13   6  139.49   14.70
 -13   1   6  146.59   14.70
  -1 -13   6  131.49   13.80
 -13   1   6  151.58   14.00
   3  13  -6   71.79    8.20
  13  -3  -6   82.39    7.90
  -3 -13  -6   72.99    9.30
   3  13  -6   88.99    8.00
   3  13  -6   75.79    7.80
  -3 -13  -6   81.19    8.00
 -13   3  -6   84.49    7.50
  -3 -13   6   93.29    7.90
   3  13   6   89.79    8.10
   3  13   6   88.69    8.90
 -13   3   6   78.39    7.70
  -5 -13  -6    5.70    3.30
   5  13  -6    7.60    1.80
 -13   5  -6    7.40    1.20
   5  13  -6    6.90    2.00
  13  -5  -6    8.60    1.70
 -13   5  -6    7.40    1.60
   5  13  -6    8.20    1.80
  13  -5  -6    8.30    2.10
  -5 -13  -6    7.60    1.80
   5  13   6    7.90    1.80
 -13   5   6    8.30    3.60
  -5 -13   6    7.80    1.80
 -13   5   6    7.20    1.80
 -13   5   6    5.80    1.40
  -7 -13  -6   50.39    5.10
   7  13  -6   54.29    5.20
  13  -7  -6   48.30    4.90
   7  13  -6   47.40    5.50
   7  13  -6   45.80    5.80
 -13   7  -6   46.40    4.50
 -13   7  -6   37.90    4.80
  -7 -13  -6   40.40    6.20
 -13   7   6   41.90    4.80
  -7 -13   6   54.39    5.30
 -13   7   6   55.09    5.00
   7  13   6   46.80    5.10
 -13   7   6   57.69    7.10
  -9 -13  -6   55.89    8.00
  -9 -13  -6   73.59    7.00
   9  13  -6   85.29    7.20
   9  13  -6   67.29    7.30
  13  -9  -6   78.19    6.80
 -13   9  -6   76.39    6.50
   9  13  -6   59.19    7.10
 -13   9   6   69.79    6.80
   9  13   6   55.49    6.80
 -13   9   6   75.39    8.70
  -9 -13   6   74.29    7.20
 -11 -13  -6   -0.60    2.80
 -13  11  -6    6.10    1.40
  11  13  -6    2.00    1.80
 -11 -13  -6    4.50    2.40
  13 -11  -6    5.10    1.30
 -13  11   6    8.10    4.80
 -11 -13   6    6.30    2.10
 -13  11   6    5.50    1.50
 -13  13  -6    9.50    1.80
 -13  13  -6   10.00    1.60
  13  13  -6   15.00    2.60
 -13 -13  -6    6.10    4.40
 -13 -13  -6    8.90    2.00
 -13  13   6   18.10    4.30
 -12  14  -6   33.20    4.20
 -12  14  -6   40.60    4.10
  14  12  -6   44.40    4.80
  12 -14  -6   36.50    4.50
 -14 -12  -6   33.70    4.30
 -12  14   6   36.30    4.40
 -12  14   6   37.00    5.60
 -14 -12   6   46.70    5.40
  14  10  -6   89.19    7.70
  10 -14  -6   86.49    7.50
  10 -14  -6   69.79    7.00
 -10  14  -6   65.79    7.30
 -14 -10  -6   69.59    7.20
 -10  14  -6   80.19    8.10
 -14 -10   6   86.89    7.90
 -10  14   6   74.09    8.90
 -10  14   6   68.19    7.50
  -8  14  -6    7.50    1.60
  -8  14  -6    6.60    1.50
 -14  -8  -6    6.40    2.50
  14   8  -6    6.90    1.70
   8 -14  -6    7.00    1.50
 -14  -8  -6    4.90    1.40
   8 -14  -6    6.90    1.90
  -8  14   6    4.40    3.40
  14   8   6    4.90    1.40
 -14  -8   6    4.60    2.10
  -8  14   6    6.70    1.90
 -14  -6  -6   44.40    4.80
   6 -14  -6   57.79    5.50
  14   6  -6   47.60    5.10
  -6  14  -6   50.99    5.30
   6 -14  -6   51.99    5.10
  -6  14  -6   54.89    5.10
  14   6  -6   41.30    5.90
 -14  -6   6   54.19    5.80
  -6  14   6   46.10    5.30
 -14  -6   6   47.30    6.00
  -4  14  -6  191.38   17.20
  -4  14  -6  196.48   17.50
   4 -14  -6  206.68   17.50
  -4  14  -6  190.48   17.30
   4 -14  -6  208.58   17.30
 -14  -4  -6  179.88   17.10
  -4  14   6  169.18   17.50
  -4  14   6  197.48   18.20
 -14  -4   6  182.28   18.00
 -14  -4   6  207.58   17.50
 -14  -2  -6   69.59    6.70
  14   2  -6   64.79    7.30
  -2  14  -6   70.19    7.00
   2 -14  -6   68.49    7.20
  -2  14  -6   62.39    6.90
   2 -14  -6   75.79    7.20
  -2  14  -6   67.09    7.30
  14   2   6   81.19    6.60
  -2  14   6   85.19    8.60
 -14  -2   6   83.79    8.40
  -2  14   6   77.29    7.40
   2 -14   6   72.79    6.80
 -14   0  -6   83.69    8.10
   0 -14  -6   94.99   10.30
  14   0  -6   87.79    8.60
   0 -14  -6   93.89    8.70
  14   0  -6   85.09    8.30
   0  14  -6   89.29    8.50
   0  14  -6   78.49    8.30
   0  14  -6   76.39    8.70
   0 -14  -6  100.79    8.70
 -14   0   6   78.69    8.20
   0  14   6   93.19    8.80
   0 -14   6   91.19    8.30
 -14   0   6  106.89    8.80
 -14   0   6  107.49    9.70
   0  14   6  104.49    9.90
  -2 -14  -6   69.09    6.70
   2  14  -6   68.39    6.50
  14  -2  -6   74.29    6.40
   2  14  -6   74.19    6.80
   2  14  -6   63.49    7.00
 -14   2  -6   69.79    6.20
  14  -2  -6   74.99    6.70
  -2 -14  -6   66.59    9.50
 -14   2   6   71.69    6.80
   2  14   6   60.09    6.80
  -2 -14   6   59.59    6.40
 -14   2   6   55.89    6.30
   2  14   6   62.39    7.80
   4  14  -6    5.00    2.00
   4  14  -6    3.60    1.60
   4  14  -6    1.90    1.50
  14  -4  -6    4.80    1.60
 -14   4  -6    3.80    1.00
  -4 -14  -6    4.30    3.60
  -4 -14  -6    4.60    1.80
  14  -4  -6    5.40    1.20
  -4 -14   6    3.40    1.50
   4  14   6    4.50    3.20
 -14   4   6    5.00    3.40
 -14   4   6    3.70    1.30
 -14   4   6    6.50    1.70
   4  14   6    3.80    1.70
   6  14  -6    7.60    1.90
  -6 -14  -6    8.90    2.00
 -14   6  -6    6.80    1.40
  14  -6  -6    9.60    1.50
  14  -6  -6    9.30    1.70
 -14   6  -6    7.70    1.20
   6  14  -6    6.40    1.90
   6  14  -6    9.60    2.20
  -6 -14  -6    6.50    3.50
   6  14   6    2.40    1.60
 -14   6   6    3.50    1.70
  -6 -14   6    5.10    1.80
 -14   6   6    4.20    1.30
 -14   6   6    5.60    3.60
   8  14  -6  141.19   14.30
  14  -8  -6  151.38   14.10
 -14   8  -6  159.48   13.90
  14  -8  -6  162.88   14.10
   8  14  -6  147.09   14.50
  -8 -14  -6  163.28   14.40
 -14   8   6  145.59   14.10
   8  14   6  140.19   14.30
  -8 -14   6  179.48   14.40
 -14   8   6  168.98   14.10
 -10 -14  -6   67.29    8.30
 -14  10  -6   84.89    7.60
  14 -10  -6   80.79    7.60
 -14  10  -6   86.29    8.00
  10  14  -6   92.59    8.20
  14 -10  -6   78.39    7.70
 -14  10   6   71.99    7.70
 -14  10   6   88.29    9.80
 -10 -14   6   85.39    8.20
  14 -12  -6    5.60    1.60
 -14  12  -6    2.70    1.10
 -14  12  -6    5.90    1.60
  14 -12  -6    4.50    1.30
  12  14  -6    6.50    2.10
 -12 -14  -6    4.10    1.80
 -14  12   6    2.40    4.00
 -12 -14   6    4.00    2.20
 -14  12   6    5.50    1.60
 -14  14  -6    0.40    1.10
 -14 -14  -6    0.50    1.50
  14 -14  -6    2.20    1.60
 -14  14  -6    1.50    1.50
  14  14  -6    0.70    2.00
 -14  14   6   -0.50    3.80
 -14 -14   6    1.30    2.10
 -14  14   6    0.90    1.50
  13 -15  -6    9.30    2.00
 -15 -13  -6    9.00    2.10
 -13  15  -6   14.50    1.90
 -13  15  -6   11.00    2.00
  15  13  -6   14.60    2.70
 -15 -13   6   12.50    2.80
 -13  15   6    8.90    2.10
 -13  15   6   12.00    4.00
 -11  15  -6   53.89    5.20
  11 -15  -6   48.60    5.60
 -11  15  -6   46.60    5.30
  15  11  -6   57.79    5.80
 -15 -11  -6   49.30    5.40
 -11  15   6   52.19    7.40
 -11  15   6   51.39    5.70
 -15 -11   6   52.79    6.20
  -9  15  -6    1.80    1.30
   9 -15  -6    1.40    1.70
  15   9  -6    2.60    1.70
 -15  -9  -6   -1.30    1.20
 -15  -9  -6   -0.40    2.30
  -9  15  -6    2.00    1.40
  -9  15   6    2.10    1.70
  -9  15   6   -4.40    3.40
 -15  -9   6   -0.10    1.80
  -7  15  -6   10.60    2.00
  15   7  -6   12.70    2.00
 -15  -7  -6   11.50    1.80
  -7  15  -6   11.30    1.90
 -15  -7  -6    4.70    2.60
   7 -15  -6   12.70    1.80
   7 -15  -6   12.00    2.30
 -15  -7   6   13.20    2.50
  -7  15   6    5.80    4.50
  -7  15   6   10.80    2.30
  15   7   6   10.80    1.60
 -15  -5  -6  155.58   15.90
   5 -15  -6  183.38   16.00
  -5  15  -6  172.88   16.20
  -5  15  -6  189.58   16.20
 -15  -5   6  190.28   16.30
  -5  15   6  204.58   17.20
  -5  15   6  168.98   16.40
 -15  -5   6  172.78   16.80
  -3  15  -6  142.39   12.90
  -3  15  -6  166.18   13.20
  15   3  -6  157.38   13.00
  -3  15  -6  142.99   13.30
 -15  -3  -6  146.29   12.80
 -15  -3   6  150.08   13.30
  15   3   6  126.59   12.70
  -3  15   6  129.49   13.40
  -3  15   6  146.09   14.10
 -15  -3   6  133.99   14.00
  -1  15  -6   46.30    5.80
  -1  15  -6   52.19    5.50
   1 -15  -6   60.79    6.00
  15   1  -6   56.99    5.40
  15   1  -6   44.30    5.50
  -1  15  -6   63.79    5.80
   1 -15  -6   69.19    6.00
 -15  -1  -6   55.69    5.20
 -15  -1   6   62.19    6.10
   1 -15   6   49.00    5.40
 -15  -1   6   62.69    7.30
  -1  15   6   54.69    6.00
  -1  15   6   58.99    7.60
   1  15  -6   22.50    3.40
 -15   1  -6   24.50    2.70
   1  15  -6   26.50    3.40
   1  15  -6   30.60    3.70
  -1 -15  -6   25.80    3.30
  15  -1  -6   28.20    3.60
  -1 -15  -6   22.50    4.80
  15  -1  -6   27.50    3.00
   1  15   6   31.70    4.50
  -1 -15   6   29.10    3.30
   1  15   6   25.40    3.50
 -15   1   6   32.30    4.00
 -15   1   6   31.90    4.80
  -1 -15   6   19.00    3.30
 -15   1   6   23.10    2.90
  15  -3  -6    6.70    1.70
   3  15  -6    6.50    1.90
  -3 -15  -6   10.90    2.10
  -3 -15  -6    3.50    3.50
 -15   3  -6    8.70    1.20
  15  -3  -6    6.00    1.40
   3  15  -6    7.40    1.70
   3  15  -6    8.60    2.10
   3  15   6    4.80    3.40
  -3 -15   6    6.80    1.70
   3  15   6    8.40    2.10
 -15   3   6    6.10    3.50
 -15   3   6    8.40    2.00
  -3 -15   6    7.10    2.40
 -15   3   6    5.30    1.30
   5  15  -6   16.30    2.70
 -15   5  -6   18.60    2.10
   5  15  -6   11.30    2.60
  -5 -15  -6   11.30    4.00
   5  15  -6   17.20    2.50
  15  -5  -6   18.50    2.30
  15  -5  -6   17.50    2.10
  -5 -15  -6   17.80    2.70
 -15   5   6   13.60    2.10
  -5 -15   6   15.00    2.40
   5  15   6   13.50    2.60
 -15   5   6   18.40    4.20
 -15   5   6   17.90    2.50
 -15   7  -6   35.30    4.20
  -7 -15  -6   46.20    5.00
   7  15  -6   43.30    5.00
   7  15  -6   54.89    5.10
  -7 -15  -6   29.60    5.40
  15  -7  -6   45.10    4.40
   7  15  -6   35.10    4.80
  15  -7  -6   44.30    4.50
 -15   7  -6   44.10    4.00
 -15   7   6   45.20    4.60
[truncated: 295,466 more chars]
